# Supplementary material for: Lysine-Specific Demethylase 1 (LSD1) epigenetically controls osteoblast differentiation
Source: PLoS One. 2022 Mar 7;17(3):e0265027. doi: 10.1371/journal.pone.0265027 (PMC8901060; doi:10.1371/journal.pone.0265027)
Supplement: S2 Table — (XLSX) [file pone.0265027.s006.xlsx]

## Sheet: LSD1_promoterPeaksperGene
Genes with LSD1 ChIP-seq peaks at proximal promoter region (<1kb from TSS)
Entrez ID	MGI symbol	Gene description	Number of peaks at promoter region
18810	Plec	plectin [Source:MGI Symbol;Acc:MGI:1277961]	9
19664	Rbpj	recombination signal binding protein for immunoglobulin kappa J region [Source:MGI Symbol;Acc:MGI:96522]	6
12633	Cflar	CASP8 and FADD-like apoptosis regulator [Source:MGI Symbol;Acc:MGI:1336166]	5
15273	Hivep2	human immunodeficiency virus type I enhancer binding protein 2 [Source:MGI Symbol;Acc:MGI:1338076]	5
17859	Mxi1	MAX interactor 1, dimerization protein [Source:MGI Symbol;Acc:MGI:97245]	5
17869	Myc	myelocytomatosis oncogene [Source:MGI Symbol;Acc:MGI:97250]	5
18712	Pim1	proviral integration site 1 [Source:MGI Symbol;Acc:MGI:97584]	5
19252	Dusp1	dual specificity phosphatase 1 [Source:MGI Symbol;Acc:MGI:105120]	5
19411	Rarg	retinoic acid receptor, gamma [Source:MGI Symbol;Acc:MGI:97858]	5
20687	Sp3	trans-acting transcription factor 3 [Source:MGI Symbol;Acc:MGI:1277166]	5
217333	Trim47	tripartite motif-containing 47 [Source:MGI Symbol;Acc:MGI:1917374]	5
239546	Zfp647	zinc finger protein 647 [Source:MGI Symbol;Acc:MGI:3052806]	5
320150	Zdhhc17	zinc finger, DHHC domain containing 17 [Source:MGI Symbol;Acc:MGI:2445110]	5
382034	Gse1	genetic suppressor element 1, coiled-coil protein [Source:MGI Symbol;Acc:MGI:1098275]	5
105239	Rnf44	ring finger protein 44 [Source:MGI Symbol;Acc:MGI:2145310]	4
107250	Kazald1	Kazal-type serine peptidase inhibitor domain 1 [Source:MGI Symbol;Acc:MGI:2147606]	4
108655	Foxp1	forkhead box P1 [Source:MGI Symbol;Acc:MGI:1914004]	4
109079	Sephs1	selenophosphate synthetase 1 [Source:MGI Symbol;Acc:MGI:1923580]	4
116848	Baz2a	bromodomain adjacent to zinc finger domain, 2A [Source:MGI Symbol;Acc:MGI:2151152]	4
12064	Bdnf	brain derived neurotrophic factor [Source:MGI Symbol;Acc:MGI:88145]	4
12389	Cav1	caveolin 1, caveolae protein [Source:MGI Symbol;Acc:MGI:102709]	4
12394	Runx1	runt related transcription factor 1 [Source:MGI Symbol;Acc:MGI:99852]	4
12416	Cbx2	chromobox 2 [Source:MGI Symbol;Acc:MGI:88289]	4
12842	Col1a1	collagen, type I, alpha 1 [Source:MGI Symbol;Acc:MGI:88467]	4
14312	Brd2	bromodomain containing 2 [Source:MGI Symbol;Acc:MGI:99495]	4
15926	Idh1	isocitrate dehydrogenase 1 (NADP+), soluble [Source:MGI Symbol;Acc:MGI:96413]	4
16449	Jag1	jagged 1 [Source:MGI Symbol;Acc:MGI:1095416]	4
16852	Lgals1	lectin, galactose binding, soluble 1 [Source:MGI Symbol;Acc:MGI:96777]	4
17254	Slc3a2	solute carrier family 3 (activators of dibasic and neutral amino acid transport), member 2 [Source:MGI Symbol;Acc:MGI:96955]	4
18023	Nfe2l1	nuclear factor, erythroid derived 2,-like 1 [Source:MGI Symbol;Acc:MGI:99421]	4
18046	Nfyc	nuclear transcription factor-Y gamma [Source:MGI Symbol;Acc:MGI:107901]	4
18604	Pdk2	pyruvate dehydrogenase kinase, isoenzyme 2 [Source:MGI Symbol;Acc:MGI:1343087]	4
18798	Plcb4	phospholipase C, beta 4 [Source:MGI Symbol;Acc:MGI:107464]	4
19271	Ptprj	protein tyrosine phosphatase, receptor type, J [Source:MGI Symbol;Acc:MGI:104574]	4
20194	S100a10	S100 calcium binding protein A10 (calpactin) [Source:MGI Symbol;Acc:MGI:1339468]	4
207806	Usf3	upstream transcription factor family member 3 [Source:MGI Symbol;Acc:MGI:2685454]	4
20817	Srpk2	serine/arginine-rich protein specific kinase 2 [Source:MGI Symbol;Acc:MGI:1201408]	4
208449	Sgms1	sphingomyelin synthase 1 [Source:MGI Symbol;Acc:MGI:2444110]	4
211488	Ado	2-aminoethanethiol (cysteamine) dioxygenase [Source:MGI Symbol;Acc:MGI:2685083]	4
213988	Tnrc6b	trinucleotide repeat containing 6b [Source:MGI Symbol;Acc:MGI:2443730]	4
215113	Slc43a2	solute carrier family 43, member 2 [Source:MGI Symbol;Acc:MGI:2442746]	4
217127	Kat7	K(lysine) acetyltransferase 7 [Source:MGI Symbol;Acc:MGI:2182799]	4
21761	Morf4l1	mortality factor 4 like 1 [Source:MGI Symbol;Acc:MGI:1096551]	4
21815	Tgif1	TGFB-induced factor homeobox 1 [Source:MGI Symbol;Acc:MGI:1194497]	4
22666	Zbtb14	zinc finger and BTB domain containing 14 [Source:MGI Symbol;Acc:MGI:1195345]	4
232174	Cyp26b1	cytochrome P450, family 26, subfamily b, polypeptide 1 [Source:MGI Symbol;Acc:MGI:2176159]	4
235461	Mindy2	MINDY lysine 48 deubiquitinase 2 [Source:MGI Symbol;Acc:MGI:2443086]	4
237459	Cdk17	cyclin-dependent kinase 17 [Source:MGI Symbol;Acc:MGI:97517]	4
23856	Dido1	death inducer-obliterator 1 [Source:MGI Symbol;Acc:MGI:1344352]	4
240263	Fem1c	fem-1 homolog c (C.elegans) [Source:MGI Symbol;Acc:MGI:2444737]	4
240913	Adamts4	a disintegrin-like and metallopeptidase (reprolysin type) with thrombospondin type 1 motif, 4 [Source:MGI Symbol;Acc:MGI:1339949]	4
242466	Zfp462	zinc finger protein 462 [Source:MGI Symbol;Acc:MGI:107690]	4
252838	Tox	thymocyte selection-associated high mobility group box [Source:MGI Symbol;Acc:MGI:2181659]	4
268977	Ltbp1	latent transforming growth factor beta binding protein 1 [Source:MGI Symbol;Acc:MGI:109151]	4
320790	Chd7	chromodomain helicase DNA binding protein 7 [Source:MGI Symbol;Acc:MGI:2444748]	4
403187	Opa3	optic atrophy 3 [Source:MGI Symbol;Acc:MGI:2686271]	4
50493	Txnrd1	thioredoxin reductase 1 [Source:MGI Symbol;Acc:MGI:1354175]	4
50780	Rgs3	regulator of G-protein signaling 3 [Source:MGI Symbol;Acc:MGI:1354734]	4
58172	Sertad2	SERTA domain containing 2 [Source:MGI Symbol;Acc:MGI:1931026]	4
59090	Midn	midnolin [Source:MGI Symbol;Acc:MGI:1890222]	4
67131	Acbd4	acyl-Coenzyme A binding domain containing 4 [Source:MGI Symbol;Acc:MGI:1914381]	4
67155	Smarca2	SWI/SNF related, matrix associated, actin dependent regulator of chromatin, subfamily a, member 2 [Source:MGI Symbol;Acc:MGI:99603]	4
67382	Brd3	bromodomain containing 3 [Source:MGI Symbol;Acc:MGI:1914632]	4
68393	Mogat1	monoacylglycerol O-acyltransferase 1 [Source:MGI Symbol;Acc:MGI:1915643]	4
68750	Rreb1	ras responsive element binding protein 1 [Source:MGI Symbol;Acc:MGI:2443664]	4
69257	Elf2	E74-like factor 2 [Source:MGI Symbol;Acc:MGI:1916507]	4
72973	Fbxo47	F-box protein 47 [Source:MGI Symbol;Acc:MGI:1920223]	4
74159	Acbd5	acyl-Coenzyme A binding domain containing 5 [Source:MGI Symbol;Acc:MGI:1921409]	4
77889	Lbh	limb-bud and heart [Source:MGI Symbol;Acc:MGI:1925139]	4
80288	Bcl9l	B cell CLL/lymphoma 9-like [Source:MGI Symbol;Acc:MGI:1933114]	4
80886	Senp3	SUMO/sentrin specific peptidase 3 [Source:MGI Symbol;Acc:MGI:2158736]	4
83921	Tmem2	transmembrane protein 2 [Source:MGI Symbol;Acc:MGI:1890373]	4
100929	Tyw1	tRNA-yW synthesizing protein 1 homolog (S. cerevisiae) [Source:MGI Symbol;Acc:MGI:2141161]	3
101869	Unc45a	unc-45 myosin chaperone A [Source:MGI Symbol;Acc:MGI:2142246]	3
103841	Cuedc1	CUE domain containing 1 [Source:MGI Symbol;Acc:MGI:2144281]	3
104248	Cabin1	calcineurin binding protein 1 [Source:MGI Symbol;Acc:MGI:1298375]	3
104252	Cdc42ep2	CDC42 effector protein (Rho GTPase binding) 2 [Source:MGI Symbol;Acc:MGI:1929744]	3
106338	Nsun3	NOL1/NOP2/Sun domain family member 3 [Source:MGI Symbol;Acc:MGI:2146565]	3
106585	Ankrd12	ankyrin repeat domain 12 [Source:MGI Symbol;Acc:MGI:1914357]	3
107173	Gpr137	G protein-coupled receptor 137 [Source:MGI Symbol;Acc:MGI:2147529]	3
107753	Lgals2	lectin, galactose-binding, soluble 2 [Source:MGI Symbol;Acc:MGI:895068]	3
108645	Mat2b	methionine adenosyltransferase II, beta [Source:MGI Symbol;Acc:MGI:1913667]	3
108767	Pnrc1	proline-rich nuclear receptor coactivator 1 [Source:MGI Symbol;Acc:MGI:1917838]	3
108829	Jmjd1c	jumonji domain containing 1C [Source:MGI Symbol;Acc:MGI:1918614]	3
108946	Zzz3	zinc finger, ZZ domain containing 3 [Source:MGI Symbol;Acc:MGI:1920453]	3
109151	Chd9	chromodomain helicase DNA binding protein 9 [Source:MGI Symbol;Acc:MGI:1924001]	3
109624	Cald1	caldesmon 1 [Source:MGI Symbol;Acc:MGI:88250]	3
110611	Hdlbp	high density lipoprotein (HDL) binding protein [Source:MGI Symbol;Acc:MGI:99256]	3
110796	Tshz1	teashirt zinc finger family member 1 [Source:MGI Symbol;Acc:MGI:1346031]	3
114604	Prdm15	PR domain containing 15 [Source:MGI Symbol;Acc:MGI:1930121]	3
11630	Crybg1	crystallin beta-gamma domain containing 1 [Source:MGI Symbol;Acc:MGI:109544]	3
11640	Akap1	A kinase (PRKA) anchor protein 1 [Source:MGI Symbol;Acc:MGI:104729]	3
116972	Fam57a	family with sequence similarity 57, member A [Source:MGI Symbol;Acc:MGI:2151840]	3
117198	Ivns1abp	influenza virus NS1A binding protein [Source:MGI Symbol;Acc:MGI:2152389]	3
11844	Arf5	ADP-ribosylation factor 5 [Source:MGI Symbol;Acc:MGI:99434]	3
11857	Arhgdib	Rho, GDP dissociation inhibitor (GDI) beta [Source:MGI Symbol;Acc:MGI:101940]	3
11907	Ate1	arginyltransferase 1 [Source:MGI Symbol;Acc:MGI:1333870]	3
12125	Bcl2l11	BCL2-like 11 (apoptosis facilitator) [Source:MGI Symbol;Acc:MGI:1197519]	3
12340	Capza1	capping protein (actin filament) muscle Z-line, alpha 1 [Source:MGI Symbol;Acc:MGI:106227]	3
12371	Casp9	caspase 9 [Source:MGI Symbol;Acc:MGI:1277950]	3
12393	Runx2	runt related transcription factor 2 [Source:MGI Symbol;Acc:MGI:99829]	3
12660	Chka	choline kinase alpha [Source:MGI Symbol;Acc:MGI:107760]	3
12814	Col11a1	collagen, type XI, alpha 1 [Source:MGI Symbol;Acc:MGI:88446]	3
12831	Col5a1	collagen, type V, alpha 1 [Source:MGI Symbol;Acc:MGI:88457]	3
12894	Cpt1a	carnitine palmitoyltransferase 1a, liver [Source:MGI Symbol;Acc:MGI:1098296]	3
12929	Crkl	v-crk avian sarcoma virus CT10 oncogene homolog-like [Source:MGI Symbol;Acc:MGI:104686]	3
13008	Csrp2	cysteine and glycine-rich protein 2 [Source:MGI Symbol;Acc:MGI:1202907]	3
13198	Ddit3	DNA-damage inducible transcript 3 [Source:MGI Symbol;Acc:MGI:109247]	3
13390	Dlx1	distal-less homeobox 1 [Source:MGI Symbol;Acc:MGI:94901]	3
13392	Dlx2	distal-less homeobox 2 [Source:MGI Symbol;Acc:MGI:94902]	3
13478	Dpagt1	dolichyl-phosphate (UDP-N-acetylglucosamine) acetylglucosaminephosphotransferase 1 (GlcNAc-1-P transferase) [Source:MGI Symbol;Acc:MGI:1196396]	3
13496	Arid3a	AT rich interactive domain 3A (BRIGHT-like) [Source:MGI Symbol;Acc:MGI:1328360]	3
13555	E2f1	E2F transcription factor 1 [Source:MGI Symbol;Acc:MGI:101941]	3
14051	Eya4	EYA transcriptional coactivator and phosphatase 4 [Source:MGI Symbol;Acc:MGI:1337104]	3
14056	Ezh2	enhancer of zeste 2 polycomb repressive complex 2 subunit [Source:MGI Symbol;Acc:MGI:107940]	3
14172	Fgf18	fibroblast growth factor 18 [Source:MGI Symbol;Acc:MGI:1277980]	3
14479	Usp15	ubiquitin specific peptidase 15 [Source:MGI Symbol;Acc:MGI:101857]	3
14536	Nr6a1	nuclear receptor subfamily 6, group A, member 1 [Source:MGI Symbol;Acc:MGI:1352459]	3
14672	Gna11	guanine nucleotide binding protein, alpha 11 [Source:MGI Symbol;Acc:MGI:95766]	3
14682	Gnaq	guanine nucleotide binding protein, alpha q polypeptide [Source:MGI Symbol;Acc:MGI:95776]	3
14709	Gng8	guanine nucleotide binding protein (G protein), gamma 8 [Source:MGI Symbol;Acc:MGI:109163]	3
14782	Gsr	glutathione reductase [Source:MGI Symbol;Acc:MGI:95804]	3
14790	Grcc10	gene rich cluster, C10 gene [Source:MGI Symbol;Acc:MGI:1315201]	3
15227	Foxf1	forkhead box F1 [Source:MGI Symbol;Acc:MGI:1347470]	3
16206	Lrig1	leucine-rich repeats and immunoglobulin-like domains 1 [Source:MGI Symbol;Acc:MGI:107935]	3
16211	Kpnb1	karyopherin (importin) beta 1 [Source:MGI Symbol;Acc:MGI:107532]	3
16423	Cd47	CD47 antigen (Rh-related antigen, integrin-associated signal transducer) [Source:MGI Symbol;Acc:MGI:96617]	3
16599	Klf3	Kruppel-like factor 3 (basic) [Source:MGI Symbol;Acc:MGI:1342773]	3
16796	Lasp1	LIM and SH3 protein 1 [Source:MGI Symbol;Acc:MGI:109656]	3
16825	Ldb1	LIM domain binding 1 [Source:MGI Symbol;Acc:MGI:894762]	3
16905	Lmna	lamin A [Source:MGI Symbol;Acc:MGI:96794]	3
16911	Lmo4	LIM domain only 4 [Source:MGI Symbol;Acc:MGI:109360]	3
16923	Sh2b3	SH2B adaptor protein 3 [Source:MGI Symbol;Acc:MGI:893598]	3
170737	Znrf1	zinc and ring finger 1 [Source:MGI Symbol;Acc:MGI:2177308]	3
170768	Pfkfb3	6-phosphofructo-2-kinase/fructose-2,6-biphosphatase 3 [Source:MGI Symbol;Acc:MGI:2181202]	3
17082	Il1rl1	interleukin 1 receptor-like 1 [Source:MGI Symbol;Acc:MGI:98427]	3
17158	Man2a1	mannosidase 2, alpha 1 [Source:MGI Symbol;Acc:MGI:104669]	3
17299	Mettl1	methyltransferase like 1 [Source:MGI Symbol;Acc:MGI:1339986]	3
17354	Mllt10	myeloid/lymphoid or mixed-lineage leukemia; translocated to, 10 [Source:MGI Symbol;Acc:MGI:1329038]	3
17355	Aff1	AF4/FMR2 family, member 1 [Source:MGI Symbol;Acc:MGI:1100819]	3
17873	Gadd45b	growth arrest and DNA-damage-inducible 45 beta [Source:MGI Symbol;Acc:MGI:107776]	3
18021	Nfatc3	nuclear factor of activated T cells, cytoplasmic, calcineurin dependent 3 [Source:MGI Symbol;Acc:MGI:103296]	3
18029	Nfic	nuclear factor I/C [Source:MGI Symbol;Acc:MGI:109591]	3
18030	Nfil3	nuclear factor, interleukin 3, regulated [Source:MGI Symbol;Acc:MGI:109495]	3
18074	Nid2	nidogen 2 [Source:MGI Symbol;Acc:MGI:1298229]	3
18108	Nmt2	N-myristoyltransferase 2 [Source:MGI Symbol;Acc:MGI:1202298]	3
18114	Rrp1	ribosomal RNA processing 1 homolog (S. cerevisiae) [Source:MGI Symbol;Acc:MGI:1203500]	3
18140	Uhrf1	ubiquitin-like, containing PHD and RING finger domains, 1 [Source:MGI Symbol;Acc:MGI:1338889]	3
18146	Npdc1	neural proliferation, differentiation and control 1 [Source:MGI Symbol;Acc:MGI:1099802]	3
18187	Nrp2	neuropilin 2 [Source:MGI Symbol;Acc:MGI:1100492]	3
18294	Ogg1	8-oxoguanine DNA-glycosylase 1 [Source:MGI Symbol;Acc:MGI:1097693]	3
18477	Prdx1	peroxiredoxin 1 [Source:MGI Symbol;Acc:MGI:99523]	3
18516	Pbx3	pre B cell leukemia homeobox 3 [Source:MGI Symbol;Acc:MGI:97496]	3
18519	Kat2b	K(lysine) acetyltransferase 2B [Source:MGI Symbol;Acc:MGI:1343094]	3
18590	Pdgfa	platelet derived growth factor, alpha [Source:MGI Symbol;Acc:MGI:97527]	3
18596	Pdgfrb	platelet derived growth factor receptor, beta polypeptide [Source:MGI Symbol;Acc:MGI:97531]	3
18626	Per1	period circadian clock 1 [Source:MGI Symbol;Acc:MGI:1098283]	3
18647	Cdk14	cyclin-dependent kinase 14 [Source:MGI Symbol;Acc:MGI:894318]	3
18739	Pitpnm1	phosphatidylinositol transfer protein, membrane-associated 1 [Source:MGI Symbol;Acc:MGI:1197524]	3
18793	Plaur	plasminogen activator, urokinase receptor [Source:MGI Symbol;Acc:MGI:97612]	3
18938	Ppp1r14b	protein phosphatase 1, regulatory (inhibitor) subunit 14B [Source:MGI Symbol;Acc:MGI:107682]	3
192292	Nrbp1	nuclear receptor binding protein 1 [Source:MGI Symbol;Acc:MGI:2183436]	3
19261	Sirpa	signal-regulatory protein alpha [Source:MGI Symbol;Acc:MGI:108563]	3
19280	Ptprs	protein tyrosine phosphatase, receptor type, S [Source:MGI Symbol;Acc:MGI:97815]	3
19384	Ran	RAN, member RAS oncogene family [Source:MGI Symbol;Acc:MGI:1333112]	3
19401	Rara	retinoic acid receptor, alpha [Source:MGI Symbol;Acc:MGI:97856]	3
19414	Rasa3	RAS p21 protein activator 3 [Source:MGI Symbol;Acc:MGI:1197013]	3
194655	Klf11	Kruppel-like factor 11 [Source:MGI Symbol;Acc:MGI:2653368]	3
19651	Rbl2	RB transcriptional corepressor like 2 [Source:MGI Symbol;Acc:MGI:105085]	3
19708	Dpf2	D4, zinc and double PHD fingers family 2 [Source:MGI Symbol;Acc:MGI:109529]	3
19765	Ralbp1	ralA binding protein 1 [Source:MGI Symbol;Acc:MGI:108466]	3
20019	Polr1a	polymerase (RNA) I polypeptide A [Source:MGI Symbol;Acc:MGI:1096397]	3
20168	Rtn3	reticulon 3 [Source:MGI Symbol;Acc:MGI:1339970]	3
20454	St3gal5	ST3 beta-galactoside alpha-2,3-sialyltransferase 5 [Source:MGI Symbol;Acc:MGI:1339963]	3
20501	Slc16a1	solute carrier family 16 (monocarboxylic acid transporters), member 1 [Source:MGI Symbol;Acc:MGI:106013]	3
20539	Slc7a5	solute carrier family 7 (cationic amino acid transporter, y+ system), member 5 [Source:MGI Symbol;Acc:MGI:1298205]	3
20666	Sox11	SRY (sex determining region Y)-box 11 [Source:MGI Symbol;Acc:MGI:98359]	3
20868	Stk10	serine/threonine kinase 10 [Source:MGI Symbol;Acc:MGI:1099439]	3
209039	Tns2	tensin 2 [Source:MGI Symbol;Acc:MGI:2387586]	3
20924	Supt5	suppressor of Ty 5 [Source:MGI Symbol;Acc:MGI:1202400]	3
20975	Synj2	synaptojanin 2 [Source:MGI Symbol;Acc:MGI:1201671]	3
211770	Trib1	tribbles pseudokinase 1 [Source:MGI Symbol;Acc:MGI:2443397]	3
212898	Dse	dermatan sulfate epimerase [Source:MGI Symbol;Acc:MGI:2443455]	3
21425	Tfeb	transcription factor EB [Source:MGI Symbol;Acc:MGI:103270]	3
21429	Ubtf	upstream binding transcription factor, RNA polymerase I [Source:MGI Symbol;Acc:MGI:98512]	3
215653	Rassf2	Ras association (RalGDS/AF-6) domain family member 2 [Source:MGI Symbol;Acc:MGI:2442060]	3
215748	Cnksr3	Cnksr family member 3 [Source:MGI Symbol;Acc:MGI:2674130]	3
216049	Zfp365	zinc finger protein 365 [Source:MGI Symbol;Acc:MGI:2143676]	3
216136	Ilvbl	ilvB (bacterial acetolactate synthase)-like [Source:MGI Symbol;Acc:MGI:1351911]	3
216157	Tmem259	transmembrane protein 259 [Source:MGI Symbol;Acc:MGI:2177957]	3
216197	Ckap4	cytoskeleton-associated protein 4 [Source:MGI Symbol;Acc:MGI:2444926]	3
216233	Socs2	suppressor of cytokine signaling 2 [Source:MGI Symbol;Acc:MGI:1201787]	3
216558	Ugp2	UDP-glucose pyrophosphorylase 2 [Source:MGI Symbol;Acc:MGI:2183447]	3
216742	Fnip1	folliculin interacting protein 1 [Source:MGI Symbol;Acc:MGI:2444668]	3
21685	Tef	thyrotroph embryonic factor [Source:MGI Symbol;Acc:MGI:98663]	3
216869	Arrb2	arrestin, beta 2 [Source:MGI Symbol;Acc:MGI:99474]	3
216963	Git1	G protein-coupled receptor kinase-interactor 1 [Source:MGI Symbol;Acc:MGI:1927140]	3
217039	Ggnbp2	gametogenetin binding protein 2 [Source:MGI Symbol;Acc:MGI:2387356]	3
21873	Tjp2	tight junction protein 2 [Source:MGI Symbol;Acc:MGI:1341872]	3
218952	Fermt2	fermitin family member 2 [Source:MGI Symbol;Acc:MGI:2385001]	3
22166	Txn1	thioredoxin 1 [Source:MGI Symbol;Acc:MGI:98874]	3
22240	Dpysl3	dihydropyrimidinase-like 3 [Source:MGI Symbol;Acc:MGI:1349762]	3
22339	Vegfa	vascular endothelial growth factor A [Source:MGI Symbol;Acc:MGI:103178]	3
223435	Trio	triple functional domain (PTPRF interacting) [Source:MGI Symbol;Acc:MGI:1927230]	3
224090	Tmem44	transmembrane protein 44 [Source:MGI Symbol;Acc:MGI:1924489]	3
224860	Plcl2	phospholipase C-like 2 [Source:MGI Symbol;Acc:MGI:1352756]	3
225791	Zadh2	zinc binding alcohol dehydrogenase, domain containing 2 [Source:MGI Symbol;Acc:MGI:2444835]	3
225929	Patl1	protein associated with topoisomerase II homolog 1 (yeast) [Source:MGI Symbol;Acc:MGI:2147679]	3
226144	Erlin1	ER lipid raft associated 1 [Source:MGI Symbol;Acc:MGI:2387613]	3
226251	Ablim1	actin-binding LIM protein 1 [Source:MGI Symbol;Acc:MGI:1194500]	3
22629	Ywhah	tyrosine 3-monooxygenase/tryptophan 5-monooxygenase activation protein, eta polypeptide [Source:MGI Symbol;Acc:MGI:109194]	3
22631	Ywhaz	tyrosine 3-monooxygenase/tryptophan 5-monooxygenase activation protein, zeta polypeptide [Source:MGI Symbol;Acc:MGI:109484]	3
226519	Lamc1	laminin, gamma 1 [Source:MGI Symbol;Acc:MGI:99914]	3
226844	Mfsd7b	major facilitator superfamily domain containing 7B [Source:MGI Symbol;Acc:MGI:2444881]	3
227700	Sh3glb2	SH3-domain GRB2-like endophilin B2 [Source:MGI Symbol;Acc:MGI:2385131]	3
227731	Slc25a25	solute carrier family 25 (mitochondrial carrier, phosphate carrier), member 25 [Source:MGI Symbol;Acc:MGI:1915913]	3
22782	Slc30a1	solute carrier family 30 (zinc transporter), member 1 [Source:MGI Symbol;Acc:MGI:1345281]	3
227867	Epc2	enhancer of polycomb homolog 2 (Drosophila) [Source:MGI Symbol;Acc:MGI:1278321]	3
228355	Madd	MAP-kinase activating death domain [Source:MGI Symbol;Acc:MGI:2444672]	3
228357	Lrp4	low density lipoprotein receptor-related protein 4 [Source:MGI Symbol;Acc:MGI:2442252]	3
228536	Bahd1	bromo adjacent homology domain containing 1 [Source:MGI Symbol;Acc:MGI:2139371]	3
228875	Slc35c2	solute carrier family 35, member C2 [Source:MGI Symbol;Acc:MGI:2385166]	3
229055	Zbtb10	zinc finger and BTB domain containing 10 [Source:MGI Symbol;Acc:MGI:2139883]	3
229595	Adamtsl4	ADAMTS-like 4 [Source:MGI Symbol;Acc:MGI:2389008]	3
231070	Insig1	insulin induced gene 1 [Source:MGI Symbol;Acc:MGI:1916289]	3
232196	C87436	expressed sequence C87436 [Source:MGI Symbol;Acc:MGI:2141787]	3
232334	Vgll4	vestigial like family member 4 [Source:MGI Symbol;Acc:MGI:2652840]	3
233016	Blvrb	biliverdin reductase B (flavin reductase (NADPH)) [Source:MGI Symbol;Acc:MGI:2385271]	3
233064	Wdr62	WD repeat domain 62 [Source:MGI Symbol;Acc:MGI:1923696]	3
233752	Insc	inscuteable homolog (Drosophila) [Source:MGI Symbol;Acc:MGI:1917942]	3
233765	Plekha7	pleckstrin homology domain containing, family A member 7 [Source:MGI Symbol;Acc:MGI:2445094]	3
234740	Tmem231	transmembrane protein 231 [Source:MGI Symbol;Acc:MGI:2685024]	3
235041	Kank2	KN motif and ankyrin repeat domains 2 [Source:MGI Symbol;Acc:MGI:2384568]	3
237339	L3mbtl3	l(3)mbt-like 3 (Drosophila) [Source:MGI Symbol;Acc:MGI:2143628]	3
237353	Sh3rf3	SH3 domain containing ring finger 3 [Source:MGI Symbol;Acc:MGI:2444637]	3
237422	Ric8b	RIC8 guanine nucleotide exchange factor B [Source:MGI Symbol;Acc:MGI:2682307]	3
237860	Ssh2	slingshot homolog 2 (Drosophila) [Source:MGI Symbol;Acc:MGI:2679255]	3
238673	Zfp367	zinc finger protein 367 [Source:MGI Symbol;Acc:MGI:2442266]	3
239559	A4galt	alpha 1,4-galactosyltransferase [Source:MGI Symbol;Acc:MGI:3512453]	3
24001	Tiam2	T cell lymphoma invasion and metastasis 2 [Source:MGI Symbol;Acc:MGI:1344338]	3
240255	Ythdc2	YTH domain containing 2 [Source:MGI Symbol;Acc:MGI:2448561]	3
24116	Nelfa	negative elongation factor complex member A, Whsc2 [Source:MGI Symbol;Acc:MGI:1346098]	3
24136	Zeb2	zinc finger E-box binding homeobox 2 [Source:MGI Symbol;Acc:MGI:1344407]	3
241447	Cers6	ceramide synthase 6 [Source:MGI Symbol;Acc:MGI:2442564]	3
243931	Tshz3	teashirt zinc finger family member 3 [Source:MGI Symbol;Acc:MGI:2442819]	3
26356	Ing1	inhibitor of growth family, member 1 [Source:MGI Symbol;Acc:MGI:1349481]	3
26385	Grk6	G protein-coupled receptor kinase 6 [Source:MGI Symbol;Acc:MGI:1347078]	3
26554	Cul3	cullin 3 [Source:MGI Symbol;Acc:MGI:1347360]	3
268448	Phf12	PHD finger protein 12 [Source:MGI Symbol;Acc:MGI:1924057]	3
268564	Zbtb1	zinc finger and BTB domain containing 1 [Source:MGI Symbol;Acc:MGI:2442326]	3
26920	Cntrl	centriolin [Source:MGI Symbol;Acc:MGI:1889576]	3
269424	Jade1	jade family PHD finger 1 [Source:MGI Symbol;Acc:MGI:1925835]	3
270058	Map1s	microtubule-associated protein 1S [Source:MGI Symbol;Acc:MGI:2443304]	3
27055	Fkbp9	FK506 binding protein 9 [Source:MGI Symbol;Acc:MGI:1350921]	3
276770	Eif5a	eukaryotic translation initiation factor 5A [Source:MGI Symbol;Acc:MGI:106248]	3
27967	Cherp	calcium homeostasis endoplasmic reticulum protein [Source:MGI Symbol;Acc:MGI:106417]	3
27979	Eif3b	eukaryotic translation initiation factor 3, subunit B [Source:MGI Symbol;Acc:MGI:106478]	3
280411	Lix1l	Lix1-like [Source:MGI Symbol;Acc:MGI:3036267]	3
30963	Hacd1	3-hydroxyacyl-CoA dehydratase 1 [Source:MGI Symbol;Acc:MGI:1353592]	3
319179	Hist1h2be	histone cluster 1, H2be [Source:MGI Symbol;Acc:MGI:2448380]	3
319565	Syne2	spectrin repeat containing, nuclear envelope 2 [Source:MGI Symbol;Acc:MGI:2449316]	3
319924	Apba1	amyloid beta (A4) precursor protein binding, family A, member 1 [Source:MGI Symbol;Acc:MGI:1860297]	3
320165	Tacc1	transforming, acidic coiled-coil containing protein 1 [Source:MGI Symbol;Acc:MGI:2443510]	3
320816	Ankrd16	ankyrin repeat domain 16 [Source:MGI Symbol;Acc:MGI:2444796]	3
321000	Lrif1	ligand dependent nuclear receptor interacting factor 1 [Source:MGI Symbol;Acc:MGI:2445214]	3
327900	Ubtd2	ubiquitin domain containing 2 [Source:MGI Symbol;Acc:MGI:2444752]	3
329251	Ppp1r12b	protein phosphatase 1, regulatory (inhibitor) subunit 12B [Source:MGI Symbol;Acc:MGI:1916417]	3
330189	Tmem120b	transmembrane protein 120B [Source:MGI Symbol;Acc:MGI:3603158]	3
338362	Ust	uronyl-2-sulfotransferase [Source:MGI Symbol;Acc:MGI:2442406]	3
338523	Kdm7a	lysine (K)-specific demethylase 7A [Source:MGI Symbol;Acc:MGI:2443388]	3
373864	Col27a1	collagen, type XXVII, alpha 1 [Source:MGI Symbol;Acc:MGI:2672118]	3
387609	Zhx2	zinc fingers and homeoboxes 2 [Source:MGI Symbol;Acc:MGI:2683087]	3
407243	Tmem189	transmembrane protein 189 [Source:MGI Symbol;Acc:MGI:2142624]	3
434204	Whamm	WAS protein homolog associated with actin, golgi membranes and microtubules [Source:MGI Symbol;Acc:MGI:2142282]	3
50505	Ercc4	excision repair cross-complementing rodent repair deficiency, complementation group 4 [Source:MGI Symbol;Acc:MGI:1354163]	3
50927	Nasp	nuclear autoantigenic sperm protein (histone-binding) [Source:MGI Symbol;Acc:MGI:1355328]	3
50932	Mink1	misshapen-like kinase 1 (zebrafish) [Source:MGI Symbol;Acc:MGI:1355329]	3
51813	Ccnc	cyclin C [Source:MGI Symbol;Acc:MGI:1858199]	3
52502	Carhsp1	calcium regulated heat stable protein 1 [Source:MGI Symbol;Acc:MGI:1196368]	3
52666	Arhgef25	Rho guanine nucleotide exchange factor (GEF) 25 [Source:MGI Symbol;Acc:MGI:1277173]	3
52915	Zmiz2	zinc finger, MIZ-type containing 2 [Source:MGI Symbol;Acc:MGI:106374]	3
53416	Stk39	serine/threonine kinase 39 [Source:MGI Symbol;Acc:MGI:1858416]	3
53619	Blcap	bladder cancer associated protein [Source:MGI Symbol;Acc:MGI:1858907]	3
53625	B3gnt2	UDP-GlcNAc:betaGal beta-1,3-N-acetylglucosaminyltransferase 2 [Source:MGI Symbol;Acc:MGI:1889505]	3
53872	Caprin1	cell cycle associated protein 1 [Source:MGI Symbol;Acc:MGI:1858234]	3
54132	Pdlim1	PDZ and LIM domain 1 (elfin) [Source:MGI Symbol;Acc:MGI:1860611]	3
54364	Rpp30	ribonuclease P/MRP 30 subunit [Source:MGI Symbol;Acc:MGI:1859683]	3
54366	Ctnnal1	catenin (cadherin associated protein), alpha-like 1 [Source:MGI Symbol;Acc:MGI:1859649]	3
55942	Sertad1	SERTA domain containing 1 [Source:MGI Symbol;Acc:MGI:1913438]	3
55951	Mpc1	mitochondrial pyruvate carrier 1 [Source:MGI Symbol;Acc:MGI:1915240]	3
56294	Ptpn9	protein tyrosine phosphatase, non-receptor type 9 [Source:MGI Symbol;Acc:MGI:1928376]	3
56353	Rybp	RING1 and YY1 binding protein [Source:MGI Symbol;Acc:MGI:1929059]	3
56405	Dusp14	dual specificity phosphatase 14 [Source:MGI Symbol;Acc:MGI:1927168]	3
56468	Socs5	suppressor of cytokine signaling 5 [Source:MGI Symbol;Acc:MGI:2385459]	3
56484	Foxo3	forkhead box O3 [Source:MGI Symbol;Acc:MGI:1890081]	3
57752	Tacc2	transforming, acidic coiled-coil containing protein 2 [Source:MGI Symbol;Acc:MGI:1928899]	3
59013	Hnrnph1	heterogeneous nuclear ribonucleoprotein H1 [Source:MGI Symbol;Acc:MGI:1891925]	3
60344	Fign	fidgetin [Source:MGI Symbol;Acc:MGI:1890647]	3
60525	Acss2	acyl-CoA synthetase short-chain family member 2 [Source:MGI Symbol;Acc:MGI:1890410]	3
620419	Zfp963	zinc finger protein 963 [Source:MGI Symbol;Acc:MGI:4867078]	3
629378	Dact3	dishevelled-binding antagonist of beta-catenin 3 [Source:MGI Symbol;Acc:MGI:3654828]	3
641340	Nrbf2	nuclear receptor binding factor 2 [Source:MGI Symbol;Acc:MGI:1354950]	3
64213	St7	suppression of tumorigenicity 7 [Source:MGI Symbol;Acc:MGI:1927450]	3
66050	0610009B22Rik	RIKEN cDNA 0610009B22 gene [Source:MGI Symbol;Acc:MGI:1913300]	3
66143	Eef1e1	eukaryotic translation elongation factor 1 epsilon 1 [Source:MGI Symbol;Acc:MGI:1913393]	3
66270	Retreg1	reticulophagy regulator 1 [Source:MGI Symbol;Acc:MGI:1913520]	3
66395	Ahnak	AHNAK nucleoprotein (desmoyokin) [Source:MGI Symbol;Acc:MGI:1316648]	3
66440	Cdc26	cell division cycle 26 [Source:MGI Symbol;Acc:MGI:1913690]	3
66599	Rdm1	RAD52 motif 1 [Source:MGI Symbol;Acc:MGI:1913849]	3
66665	Msantd3	Myb/SANT-like DNA-binding domain containing 3 [Source:MGI Symbol;Acc:MGI:1913915]	3
666704	Samd1	sterile alpha motif domain containing 1 [Source:MGI Symbol;Acc:MGI:2142433]	3
66691	Gapvd1	GTPase activating protein and VPS9 domains 1 [Source:MGI Symbol;Acc:MGI:1913941]	3
66860	Tanc1	tetratricopeptide repeat, ankyrin repeat and coiled-coil containing 1 [Source:MGI Symbol;Acc:MGI:1914110]	3
66905	Plin3	perilipin 3 [Source:MGI Symbol;Acc:MGI:1914155]	3
66979	Pole4	polymerase (DNA-directed), epsilon 4 (p12 subunit) [Source:MGI Symbol;Acc:MGI:1914229]	3
67040	Ddx17	DEAD (Asp-Glu-Ala-Asp) box polypeptide 17 [Source:MGI Symbol;Acc:MGI:1914290]	3
67157	2610301B20Rik	RIKEN cDNA 2610301B20 gene [Source:MGI Symbol;Acc:MGI:1914407]	3
67568	Mrfap1	Morf4 family associated protein 1 [Source:MGI Symbol;Acc:MGI:1914818]	3
67603	Dusp6	dual specificity phosphatase 6 [Source:MGI Symbol;Acc:MGI:1914853]	3
67607	Zfp788	zinc finger protein 788 [Source:MGI Symbol;Acc:MGI:1914857]	3
67615	Ube2r2	ubiquitin-conjugating enzyme E2R 2 [Source:MGI Symbol;Acc:MGI:1914865]	3
67628	Anp32b	acidic (leucine-rich) nuclear phosphoprotein 32 family, member B [Source:MGI Symbol;Acc:MGI:1914878]	3
67819	Derl1	Der1-like domain family, member 1 [Source:MGI Symbol;Acc:MGI:1915069]	3
68133	Gcsh	glycine cleavage system protein H (aminomethyl carrier) [Source:MGI Symbol;Acc:MGI:1915383]	3
68385	Tlcd1	TLC domain containing 1 [Source:MGI Symbol;Acc:MGI:1915572]	3
68585	Rtn4	reticulon 4 [Source:MGI Symbol;Acc:MGI:1915835]	3
68617	Mtcl1	microtubule crosslinking factor 1 [Source:MGI Symbol;Acc:MGI:1915867]	3
68691	Kansl1l	KAT8 regulatory NSL complex subunit 1-like [Source:MGI Symbol;Acc:MGI:1915941]	3
68758	Abhd11	abhydrolase domain containing 11 [Source:MGI Symbol;Acc:MGI:1916008]	3
68875	Tmcc2	transmembrane and coiled-coil domains 2 [Source:MGI Symbol;Acc:MGI:1916125]	3
69029	Smdt1	single-pass membrane protein with aspartate rich tail 1 [Source:MGI Symbol;Acc:MGI:1916279]	3
69066	1810010H24Rik	RIKEN cDNA 1810010H24 gene [Source:MGI Symbol;Acc:MGI:1916316]	3
69131	Cdk12	cyclin-dependent kinase 12 [Source:MGI Symbol;Acc:MGI:1098802]	3
69305	Dcps	decapping enzyme, scavenger [Source:MGI Symbol;Acc:MGI:1916555]	3
70028	Dopey2	dopey family member 2 [Source:MGI Symbol;Acc:MGI:1917278]	3
70750	Kdsr	3-ketodihydrosphingosine reductase [Source:MGI Symbol;Acc:MGI:1918000]	3
71093	Atoh8	atonal bHLH transcription factor 8 [Source:MGI Symbol;Acc:MGI:1918343]	3
71474	Ppp6r2	protein phosphatase 6, regulatory subunit 2 [Source:MGI Symbol;Acc:MGI:1918724]	3
71508		zinc finger protein 935 [Source:NCBI gene;Acc:71508]	3
71722	Cic	capicua transcriptional repressor [Source:MGI Symbol;Acc:MGI:1918972]	3
71902	Cand1	cullin associated and neddylation disassociated 1 [Source:MGI Symbol;Acc:MGI:1261820]	3
71947	Tmem94	transmembrane protein 94 [Source:MGI Symbol;Acc:MGI:1919197]	3
71972	Dnmbp	dynamin binding protein [Source:MGI Symbol;Acc:MGI:1917352]	3
72117	Naa50	N(alpha)-acetyltransferase 50, NatE catalytic subunit [Source:MGI Symbol;Acc:MGI:1919367]	3
72296	Rusc1	RUN and SH3 domain containing 1 [Source:MGI Symbol;Acc:MGI:1919546]	3
72338	Wdr89	WD repeat domain 89 [Source:MGI Symbol;Acc:MGI:1919588]	3
72397	Rbm12b1	RNA binding motif protein 12 B1 [Source:MGI Symbol;Acc:MGI:1919647]	3
72900	Ndufv2	NADH dehydrogenase (ubiquinone) flavoprotein 2 [Source:MGI Symbol;Acc:MGI:1920150]	3
73047	Camk2n2	calcium/calmodulin-dependent protein kinase II inhibitor 2 [Source:MGI Symbol;Acc:MGI:1920297]	3
74243	Slx4ip	SLX4 interacting protein [Source:MGI Symbol;Acc:MGI:1921493]	3
74257	Tspan17	tetraspanin 17 [Source:MGI Symbol;Acc:MGI:1921507]	3
74450	Pank2	pantothenate kinase 2 [Source:MGI Symbol;Acc:MGI:1921700]	3
74504	Fam53a	family with sequence similarity 53, member A [Source:MGI Symbol;Acc:MGI:1919225]	3
75785	Klhl24	kelch-like 24 [Source:MGI Symbol;Acc:MGI:1923035]	3
75788	Smurf1	SMAD specific E3 ubiquitin protein ligase 1 [Source:MGI Symbol;Acc:MGI:1923038]	3
76073	Pcgf5	polycomb group ring finger 5 [Source:MGI Symbol;Acc:MGI:1923505]	3
76167	Snrnp35	small nuclear ribonucleoprotein 35 (U11/U12) [Source:MGI Symbol;Acc:MGI:1923417]	3
76448	Ppp1r18	protein phosphatase 1, regulatory subunit 18 [Source:MGI Symbol;Acc:MGI:1923698]	3
76816	Sdccag8	serologically defined colon cancer antigen 8 [Source:MGI Symbol;Acc:MGI:1924066]	3
76901	Jade2	jade family PHD finger 2 [Source:MGI Symbol;Acc:MGI:1924151]	3
77053	Sun1	Sad1 and UNC84 domain containing 1 [Source:MGI Symbol;Acc:MGI:1924303]	3
77552	Shisa4	shisa family member 4 [Source:MGI Symbol;Acc:MGI:1924802]	3
77579	Myh10	myosin, heavy polypeptide 10, non-muscle [Source:MGI Symbol;Acc:MGI:1930780]	3
78334	Cdk19	cyclin-dependent kinase 19 [Source:MGI Symbol;Acc:MGI:1925584]	3
78808	Stxbp5	syntaxin binding protein 5 (tomosyn) [Source:MGI Symbol;Acc:MGI:1926058]	3
79263	Trim39	tripartite motif-containing 39 [Source:MGI Symbol;Acc:MGI:1890659]	3
80752	Fam20c	family with sequence similarity 20, member C [Source:MGI Symbol;Acc:MGI:2136853]	3
80982	Cemip	cell migration inducing protein, hyaluronan binding [Source:MGI Symbol;Acc:MGI:2443629]	3
81910	Rrbp1	ribosome binding protein 1 [Source:MGI Symbol;Acc:MGI:1932395]	3
93679	Trim8	tripartite motif-containing 8 [Source:MGI Symbol;Acc:MGI:1933302]	3
93760	Arid1a	AT rich interactive domain 1A (SWI-like) [Source:MGI Symbol;Acc:MGI:1935147]	3
94065	Mrpl34	mitochondrial ribosomal protein L34 [Source:MGI Symbol;Acc:MGI:2137227]	3
94280	Sfxn3	sideroflexin 3 [Source:MGI Symbol;Acc:MGI:2137679]	3
97122	Hist2h4	histone cluster 2, H4 [Source:MGI Symbol;Acc:MGI:2140113]	3
98758	Hnrnpf	heterogeneous nuclear ribonucleoprotein F [Source:MGI Symbol;Acc:MGI:2138741]	3
99683	Sec24b	Sec24 related gene family, member B (S. cerevisiae) [Source:MGI Symbol;Acc:MGI:2139764]	3
99889	Gm37240	predicted gene, 37240 [Source:MGI Symbol;Acc:MGI:5610468]	3
99889	Arfip1	ADP-ribosylation factor interacting protein 1 [Source:MGI Symbol;Acc:MGI:1277120]	3
100034361	Mfap1b	microfibrillar-associated protein 1B [Source:MGI Symbol;Acc:MGI:3694697]	2
100040531	Dynlt1f	dynein light chain Tctex-type 1F [Source:MGI Symbol;Acc:MGI:3780996]	2
100042784	Prdm11	PR domain containing 11 [Source:MGI Symbol;Acc:MGI:2685553]	2
100048534	Cfap43	cilia and flagella associated protein 43 [Source:MGI Symbol;Acc:MGI:1289258]	2
100182	Akna	AT-hook transcription factor [Source:MGI Symbol;Acc:MGI:2140340]	2
100213	Rusc2	RUN and SH3 domain containing 2 [Source:MGI Symbol;Acc:MGI:2140371]	2
100434	Slc44a1	solute carrier family 44, member 1 [Source:MGI Symbol;Acc:MGI:2140592]	2
100465	Mob3c	MOB kinase activator 3C [Source:MGI Symbol;Acc:MGI:2140623]	2
100502698	Rubcn	RUN domain and cysteine-rich domain containing, Beclin 1-interacting protein [Source:MGI Symbol;Acc:MGI:1915160]	2
100532	Rell1	RELT-like 1 [Source:MGI Symbol;Acc:MGI:2140767]	2
100604	Lrrc8c	leucine rich repeat containing 8 family, member C [Source:MGI Symbol;Acc:MGI:2140839]	2
100710	Pds5b	PDS5 cohesin associated factor B [Source:MGI Symbol;Acc:MGI:2140945]	2
100855	Tbc1d14	TBC1 domain family, member 14 [Source:MGI Symbol;Acc:MGI:1098708]	2
100972	Rab28	RAB28, member RAS oncogene family [Source:MGI Symbol;Acc:MGI:1917285]	2
101142	Itfg2	integrin alpha FG-GAP repeat containing 2 [Source:MGI Symbol;Acc:MGI:1915450]	2
101358	Fbxl14	F-box and leucine-rich repeat protein 14 [Source:MGI Symbol;Acc:MGI:2141676]	2
101490	Inpp5f	inositol polyphosphate-5-phosphatase F [Source:MGI Symbol;Acc:MGI:2141867]	2
101543	Wtip	WT1-interacting protein [Source:MGI Symbol;Acc:MGI:2141920]	2
101631		PWWP domain containing 2B [Source:NCBI gene;Acc:101631]	2
101631	Pwwp2b	PWWP domain containing 2B [Source:MGI Symbol;Acc:MGI:2142008]	2
101739	Psip1	PC4 and SFRS1 interacting protein 1 [Source:MGI Symbol;Acc:MGI:2142116]	2
102162	Taf5l	TATA-box binding protein associated factor 5 like [Source:MGI Symbol;Acc:MGI:1919039]	2
102566	Ano10	anoctamin 10 [Source:MGI Symbol;Acc:MGI:2143103]	2
102595	Plekho2	pleckstrin homology domain containing, family O member 2 [Source:MGI Symbol;Acc:MGI:2143132]	2
103199	Fig4	FIG4 phosphoinositide 5-phosphatase [Source:MGI Symbol;Acc:MGI:2143585]	2
103213	Traf3ip2	TRAF3 interacting protein 2 [Source:MGI Symbol;Acc:MGI:2143599]	2
103220	Ttc41	tetratricopeptide repeat domain 41 [Source:MGI Symbol;Acc:MGI:2387653]	2
103425	Ncln	nicalin [Source:MGI Symbol;Acc:MGI:1926081]	2
103534	Mgat4b	mannoside acetylglucosaminyltransferase 4, isoenzyme B [Source:MGI Symbol;Acc:MGI:2143974]	2
103724	Tbc1d10a	TBC1 domain family, member 10a [Source:MGI Symbol;Acc:MGI:2144164]	2
103850	Nt5m	5',3'-nucleotidase, mitochondrial [Source:MGI Symbol;Acc:MGI:1917127]	2
104015	Synj1	synaptojanin 1 [Source:MGI Symbol;Acc:MGI:1354961]	2
104263	Kdm3a	lysine (K)-specific demethylase 3A [Source:MGI Symbol;Acc:MGI:98847]	2
104383	Rcor2	REST corepressor 2 [Source:MGI Symbol;Acc:MGI:1859854]	2
104771	Jkamp	JNK1/MAPK8-associated membrane protein [Source:MGI Symbol;Acc:MGI:1915057]	2
104871	Spata7	spermatogenesis associated 7 [Source:MGI Symbol;Acc:MGI:2144877]	2
105014	Rdh14	retinol dehydrogenase 14 (all-trans and 9-cis) [Source:MGI Symbol;Acc:MGI:1920402]	2
105501	Abhd4	abhydrolase domain containing 4 [Source:MGI Symbol;Acc:MGI:1915938]	2
106039	Gga1	golgi associated, gamma adaptin ear containing, ARF binding protein 1 [Source:MGI Symbol;Acc:MGI:2146207]	2
106205	Zc3h7a	zinc finger CCCH type containing 7 A [Source:MGI Symbol;Acc:MGI:2445044]	2
106369	Ypel1	yippee-like 1 (Drosophila) [Source:MGI Symbol;Acc:MGI:1913303]	2
106522	Pkdcc	protein kinase domain containing, cytoplasmic [Source:MGI Symbol;Acc:MGI:2147077]	2
106529	Tecr	trans-2,3-enoyl-CoA reductase [Source:MGI Symbol;Acc:MGI:1915408]	2
106572	Rab31	RAB31, member RAS oncogene family [Source:MGI Symbol;Acc:MGI:1914603]	2
106581	Fam234a	family with sequence similarity 234, member A [Source:MGI Symbol;Acc:MGI:2146854]	2
106618	Wdr90	WD repeat domain 90 [Source:MGI Symbol;Acc:MGI:1921267]	2
106639	Vmac	vimentin-type intermediate filament associated coiled-coil protein [Source:MGI Symbol;Acc:MGI:2146912]	2
106931	Kctd1	potassium channel tetramerisation domain containing 1 [Source:MGI Symbol;Acc:MGI:1918269]	2
107022	Gramd3	GRAM domain containing 3 [Source:MGI Symbol;Acc:MGI:1914815]	2
107227	Macrod1	MACRO domain containing 1 [Source:MGI Symbol;Acc:MGI:2147583]	2
107272	Psat1	phosphoserine aminotransferase 1 [Source:MGI Symbol;Acc:MGI:2183441]	2
107351	Kank1	KN motif and ankyrin repeat domains 1 [Source:MGI Symbol;Acc:MGI:2147707]	2
107358	Tm9sf3	transmembrane 9 superfamily member 3 [Source:MGI Symbol;Acc:MGI:1914262]	2
107373	Fam111a	family with sequence similarity 111, member A [Source:MGI Symbol;Acc:MGI:1915508]	2
107581	Col16a1	collagen, type XVI, alpha 1 [Source:MGI Symbol;Acc:MGI:1095396]	2
107589	Mylk	myosin, light polypeptide kinase [Source:MGI Symbol;Acc:MGI:894806]	2
107723	Slc12a6	solute carrier family 12, member 6 [Source:MGI Symbol;Acc:MGI:2135960]	2
107733	Mrpl41	mitochondrial ribosomal protein L41 [Source:MGI Symbol;Acc:MGI:1333816]	2
107823	Nsd2	nuclear receptor binding SET domain protein 2 [Source:MGI Symbol;Acc:MGI:1276574]	2
108058	Camk2d	calcium/calmodulin-dependent protein kinase II, delta [Source:MGI Symbol;Acc:MGI:1341265]	2
108097	Prkab2	protein kinase, AMP-activated, beta 2 non-catalytic subunit [Source:MGI Symbol;Acc:MGI:1336185]	2
108100	Baiap2	brain-specific angiogenesis inhibitor 1-associated protein 2 [Source:MGI Symbol;Acc:MGI:2137336]	2
108124	Napa	N-ethylmaleimide sensitive fusion protein attachment protein alpha [Source:MGI Symbol;Acc:MGI:104563]	2
108837	Ibtk	inhibitor of Bruton agammaglobulinemia tyrosine kinase [Source:MGI Symbol;Acc:MGI:1918677]	2
108857	Ankhd1	ankyrin repeat and KH domain containing 1 [Source:MGI Symbol;Acc:MGI:1921733]	2
108902	B4gat1	beta-1,4-glucuronyltransferase 1 [Source:MGI Symbol;Acc:MGI:1919680]	2
108911	Rcc2	regulator of chromosome condensation 2 [Source:MGI Symbol;Acc:MGI:1919784]	2
108943	Trmt10a	tRNA methyltransferase 10A [Source:MGI Symbol;Acc:MGI:1920421]	2
109042	Cavin3	caveolae associated 3 [Source:MGI Symbol;Acc:MGI:1923422]	2
109135	Plekha5	pleckstrin homology domain containing, family A member 5 [Source:MGI Symbol;Acc:MGI:1923802]	2
109305	Orai1	ORAI calcium release-activated calcium modulator 1 [Source:MGI Symbol;Acc:MGI:1925542]	2
109552	Sri	sorcin [Source:MGI Symbol;Acc:MGI:98419]	2
109674	Ampd2	adenosine monophosphate deaminase 2 [Source:MGI Symbol;Acc:MGI:88016]	2
109754	Cyb5r3	cytochrome b5 reductase 3 [Source:MGI Symbol;Acc:MGI:94893]	2
109880	Braf	Braf transforming gene [Source:MGI Symbol;Acc:MGI:88190]	2
109929	Zbtb25	zinc finger and BTB domain containing 25 [Source:MGI Symbol;Acc:MGI:99197]	2
110052	Dek	DEK oncogene (DNA binding) [Source:MGI Symbol;Acc:MGI:1926209]	2
110253	Triobp	TRIO and F-actin binding protein [Source:MGI Symbol;Acc:MGI:1349410]	2
110391	Qdpr	quinoid dihydropteridine reductase [Source:MGI Symbol;Acc:MGI:97836]	2
110596	Arhgef28	Rho guanine nucleotide exchange factor (GEF) 28 [Source:MGI Symbol;Acc:MGI:1346016]	2
110750	Cse1l	chromosome segregation 1-like (S. cerevisiae) [Source:MGI Symbol;Acc:MGI:1339951]	2
110842	Etfa	electron transferring flavoprotein, alpha polypeptide [Source:MGI Symbol;Acc:MGI:106092]	2
110959	Nudt19	nudix (nucleoside diphosphate linked moiety X)-type motif 19 [Source:MGI Symbol;Acc:MGI:94203]	2
11363	Acadl	acyl-Coenzyme A dehydrogenase, long-chain [Source:MGI Symbol;Acc:MGI:87866]	2
114255	Dok4	docking protein 4 [Source:MGI Symbol;Acc:MGI:2148865]	2
11443	Chrnb1	cholinergic receptor, nicotinic, beta polypeptide 1 (muscle) [Source:MGI Symbol;Acc:MGI:87890]	2
114601	Ehbp1l1	EH domain binding protein 1-like 1 [Source:MGI Symbol;Acc:MGI:3612340]	2
114606	Tle6	transducin-like enhancer of split 6 [Source:MGI Symbol;Acc:MGI:2149593]	2
11461	Actb	actin, beta [Source:MGI Symbol;Acc:MGI:87904]	2
114674	Gtf2ird2	GTF2I repeat domain containing 2 [Source:MGI Symbol;Acc:MGI:2149780]	2
11475	Acta2	actin, alpha 2, smooth muscle, aorta [Source:MGI Symbol;Acc:MGI:87909]	2
114774	Pawr	PRKC, apoptosis, WT1, regulator [Source:MGI Symbol;Acc:MGI:2149961]	2
11490	Adam15	a disintegrin and metallopeptidase domain 15 (metargidin) [Source:MGI Symbol;Acc:MGI:1333882]	2
11492	Adam19	a disintegrin and metallopeptidase domain 19 (meltrin beta) [Source:MGI Symbol;Acc:MGI:105377]	2
11534	Adk	adenosine kinase [Source:MGI Symbol;Acc:MGI:87930]	2
11538	Adnp	activity-dependent neuroprotective protein [Source:MGI Symbol;Acc:MGI:1338758]	2
11550	Adra1d	adrenergic receptor, alpha 1d [Source:MGI Symbol;Acc:MGI:106673]	2
11569	Aebp2	AE binding protein 2 [Source:MGI Symbol;Acc:MGI:1338038]	2
11632	Aip	aryl-hydrocarbon receptor-interacting protein [Source:MGI Symbol;Acc:MGI:109622]	2
11636	Ak1	adenylate kinase 1 [Source:MGI Symbol;Acc:MGI:87977]	2
11658	Alcam	activated leukocyte cell adhesion molecule [Source:MGI Symbol;Acc:MGI:1313266]	2
11674	Aldoa	aldolase A, fructose-bisphosphate [Source:MGI Symbol;Acc:MGI:87994]	2
116914	Slc19a2	solute carrier family 19 (thiamine transporter), member 2 [Source:MGI Symbol;Acc:MGI:1928761]	2
11695	Alx4	aristaless-like homeobox 4 [Source:MGI Symbol;Acc:MGI:108359]	2
117171	1110038F14Rik	RIKEN cDNA 1110038F14 gene [Source:MGI Symbol;Acc:MGI:2152337]	2
11732	Ank	progressive ankylosis [Source:MGI Symbol;Acc:MGI:3045421]	2
11736	Ankfy1	ankyrin repeat and FYVE domain containing 1 [Source:MGI Symbol;Acc:MGI:1337008]	2
11757	Prdx3	peroxiredoxin 3 [Source:MGI Symbol;Acc:MGI:88034]	2
11761	Aox1	aldehyde oxidase 1 [Source:MGI Symbol;Acc:MGI:88035]	2
11785	Apbb1	amyloid beta (A4) precursor protein-binding, family B, member 1 [Source:MGI Symbol;Acc:MGI:107765]	2
11799	Birc5	baculoviral IAP repeat-containing 5 [Source:MGI Symbol;Acc:MGI:1203517]	2
11815	Apod	apolipoprotein D [Source:MGI Symbol;Acc:MGI:88056]	2
118445	Klf16	Kruppel-like factor 16 [Source:MGI Symbol;Acc:MGI:2153049]	2
11852	Rhob	ras homolog family member B [Source:MGI Symbol;Acc:MGI:107949]	2
11858	Rnd2	Rho family GTPase 2 [Source:MGI Symbol;Acc:MGI:1338755]	2
11867	Arpc1b	actin related protein 2/3 complex, subunit 1B [Source:MGI Symbol;Acc:MGI:1343142]	2
11877	Arvcf	armadillo repeat gene deleted in velocardiofacial syndrome [Source:MGI Symbol;Acc:MGI:109620]	2
11908	Atf1	activating transcription factor 1 [Source:MGI Symbol;Acc:MGI:1298366]	2
11909	Atf2	activating transcription factor 2 [Source:MGI Symbol;Acc:MGI:109349]	2
11928	Atp1a1	ATPase, Na+/K+ transporting, alpha 1 polypeptide [Source:MGI Symbol;Acc:MGI:88105]	2
11951	Atp5g1	ATP synthase, H+ transporting, mitochondrial F0 complex, subunit C1 (subunit 9) [Source:MGI Symbol;Acc:MGI:107653]	2
11973	Atp6v1e1	ATPase, H+ transporting, lysosomal V1 subunit E1 [Source:MGI Symbol;Acc:MGI:894326]	2
11984	Atp6v0c	ATPase, H+ transporting, lysosomal V0 subunit C [Source:MGI Symbol;Acc:MGI:88116]	2
12013	Bach1	BTB and CNC homology 1, basic leucine zipper transcription factor 1 [Source:MGI Symbol;Acc:MGI:894680]	2
12014	Bach2	BTB and CNC homology, basic leucine zipper transcription factor 2 [Source:MGI Symbol;Acc:MGI:894679]	2
12021	Bard1	BRCA1 associated RING domain 1 [Source:MGI Symbol;Acc:MGI:1328361]	2
12042	Bcl10	B cell leukemia/lymphoma 10 [Source:MGI Symbol;Acc:MGI:1337994]	2
12048	Bcl2l1	BCL2-like 1 [Source:MGI Symbol;Acc:MGI:88139]	2
12151	Bmi1	Bmi1 polycomb ring finger oncogene [Source:MGI Symbol;Acc:MGI:88174]	2
12192	Zfp36l1	zinc finger protein 36, C3H type-like 1 [Source:MGI Symbol;Acc:MGI:107946]	2
12193	Zfp36l2	zinc finger protein 36, C3H type-like 2 [Source:MGI Symbol;Acc:MGI:107945]	2
12211	Birc6	baculoviral IAP repeat-containing 6 [Source:MGI Symbol;Acc:MGI:1276108]	2
12288	Cacna1c	calcium channel, voltage-dependent, L type, alpha 1C subunit [Source:MGI Symbol;Acc:MGI:103013]	2
12316	Aspm	asp (abnormal spindle)-like, microcephaly associated (Drosophila) [Source:MGI Symbol;Acc:MGI:1334448]	2
12331	Cap1	CAP, adenylate cyclase-associated protein 1 (yeast) [Source:MGI Symbol;Acc:MGI:88262]	2
12332	Capg	capping protein (actin filament), gelsolin-like [Source:MGI Symbol;Acc:MGI:1098259]	2
12333	Capn1	calpain 1 [Source:MGI Symbol;Acc:MGI:88263]	2
12380	Cast	calpastatin [Source:MGI Symbol;Acc:MGI:1098236]	2
12390	Cav2	caveolin 2 [Source:MGI Symbol;Acc:MGI:107571]	2
12395	Runx1t1	runt-related transcription factor 1; translocated to, 1 (cyclin D-related) [Source:MGI Symbol;Acc:MGI:104793]	2
12396	Cbfa2t2	core-binding factor, runt domain, alpha subunit 2, translocated to, 2 (human) [Source:MGI Symbol;Acc:MGI:1333833]	2
12418	Cbx4	chromobox 4 [Source:MGI Symbol;Acc:MGI:1195985]	2
12419	Cbx5	chromobox 5 [Source:MGI Symbol;Acc:MGI:109372]	2
12445	Ccnd3	cyclin D3 [Source:MGI Symbol;Acc:MGI:88315]	2
12448	Ccne2	cyclin E2 [Source:MGI Symbol;Acc:MGI:1329034]	2
12454	Ccnk	cyclin K [Source:MGI Symbol;Acc:MGI:1276106]	2
12497	Entpd6	ectonucleoside triphosphate diphosphohydrolase 6 [Source:MGI Symbol;Acc:MGI:1202295]	2
12505	Cd44	CD44 antigen [Source:MGI Symbol;Acc:MGI:88338]	2
12512	Cd63	CD63 antigen [Source:MGI Symbol;Acc:MGI:99529]	2
12521	Cd82	CD82 antigen [Source:MGI Symbol;Acc:MGI:104651]	2
12545	Cdc7	cell division cycle 7 (S. cerevisiae) [Source:MGI Symbol;Acc:MGI:1309511]	2
12549	Arhgap31	Rho GTPase activating protein 31 [Source:MGI Symbol;Acc:MGI:1333857]	2
12580	Cdkn2c	cyclin-dependent kinase inhibitor 2C (p18, inhibits CDK4) [Source:MGI Symbol;Acc:MGI:105388]	2
12581	Cdkn2d	cyclin-dependent kinase inhibitor 2D (p19, inhibits CDK4) [Source:MGI Symbol;Acc:MGI:105387]	2
12606	Cebpa	CCAAT/enhancer binding protein (C/EBP), alpha [Source:MGI Symbol;Acc:MGI:99480]	2
12631	Cfl1	cofilin 1, non-muscle [Source:MGI Symbol;Acc:MGI:101757]	2
12696	Cirbp	cold inducible RNA binding protein [Source:MGI Symbol;Acc:MGI:893588]	2
12702	Socs3	suppressor of cytokine signaling 3 [Source:MGI Symbol;Acc:MGI:1201791]	2
12703	Socs1	suppressor of cytokine signaling 1 [Source:MGI Symbol;Acc:MGI:1354910]	2
12747	Clk1	CDC-like kinase 1 [Source:MGI Symbol;Acc:MGI:107403]	2
12799	Cnp	2',3'-cyclic nucleotide 3' phosphodiesterase [Source:MGI Symbol;Acc:MGI:88437]	2
12816	Col12a1	collagen, type XII, alpha 1 [Source:MGI Symbol;Acc:MGI:88448]	2
12832	Col5a2	collagen, type V, alpha 2 [Source:MGI Symbol;Acc:MGI:88458]	2
12837	Col8a1	collagen, type VIII, alpha 1 [Source:MGI Symbol;Acc:MGI:88463]	2
12843	Col1a2	collagen, type I, alpha 2 [Source:MGI Symbol;Acc:MGI:88468]	2
12856	Cox17	cytochrome c oxidase assembly protein 17 [Source:MGI Symbol;Acc:MGI:1333806]	2
12877	Cpeb1	cytoplasmic polyadenylation element binding protein 1 [Source:MGI Symbol;Acc:MGI:108442]	2
12912	Creb1	cAMP responsive element binding protein 1 [Source:MGI Symbol;Acc:MGI:88494]	2
12916	Crem	cAMP responsive element modulator [Source:MGI Symbol;Acc:MGI:88495]	2
12927	Bcar1	breast cancer anti-estrogen resistance 1 [Source:MGI Symbol;Acc:MGI:108091]	2
12928	Crk	v-crk avian sarcoma virus CT10 oncogene homolog [Source:MGI Symbol;Acc:MGI:88508]	2
12946	Cr1l	complement component (3b/4b) receptor 1-like [Source:MGI Symbol;Acc:MGI:88513]	2
12952	Cry1	cryptochrome 1 (photolyase-like) [Source:MGI Symbol;Acc:MGI:1270841]	2
12995	Csnk2a1	casein kinase 2, alpha 1 polypeptide [Source:MGI Symbol;Acc:MGI:88543]	2
13016	Ctbp1	C-terminal binding protein 1 [Source:MGI Symbol;Acc:MGI:1201685]	2
13017	Ctbp2	C-terminal binding protein 2 [Source:MGI Symbol;Acc:MGI:1201686]	2
13018	Ctcf	CCCTC-binding factor [Source:MGI Symbol;Acc:MGI:109447]	2
13038	Ctsk	cathepsin K [Source:MGI Symbol;Acc:MGI:107823]	2
13046	Celf1	CUGBP, Elav-like family member 1 [Source:MGI Symbol;Acc:MGI:1342295]	2
13047	Cux1	cut-like homeobox 1 [Source:MGI Symbol;Acc:MGI:88568]	2
13138	Dag1	dystroglycan 1 [Source:MGI Symbol;Acc:MGI:101864]	2
13175	Dclk1	doublecortin-like kinase 1 [Source:MGI Symbol;Acc:MGI:1330861]	2
13177	Eci1	enoyl-Coenzyme A delta isomerase 1 [Source:MGI Symbol;Acc:MGI:94871]	2
13178	Dck	deoxycytidine kinase [Source:MGI Symbol;Acc:MGI:102726]	2
13194	Ddb1	damage specific DNA binding protein 1 [Source:MGI Symbol;Acc:MGI:1202384]	2
13207	Ddx5	DEAD (Asp-Glu-Ala-Asp) box polypeptide 5 [Source:MGI Symbol;Acc:MGI:105037]	2
13244	Degs1	delta(4)-desaturase, sphingolipid 1 [Source:MGI Symbol;Acc:MGI:1097711]	2
13356	Dgcr2	DiGeorge syndrome critical region gene 2 [Source:MGI Symbol;Acc:MGI:892866]	2
13383	Dlg1	discs, large homolog 1 (Drosophila) [Source:MGI Symbol;Acc:MGI:107231]	2
13395	Dlx5	distal-less homeobox 5 [Source:MGI Symbol;Acc:MGI:101926]	2
13429	Dnm1	dynamin 1 [Source:MGI Symbol;Acc:MGI:107384]	2
13433	Dnmt1	DNA methyltransferase (cytosine-5) 1 [Source:MGI Symbol;Acc:MGI:94912]	2
13435	Dnmt3a	DNA methyltransferase 3A [Source:MGI Symbol;Acc:MGI:1261827]	2
13498	Atn1	atrophin 1 [Source:MGI Symbol;Acc:MGI:104725]	2
13518	Dst	dystonin [Source:MGI Symbol;Acc:MGI:104627]	2
13548	Dyrk1a	dual-specificity tyrosine-(Y)-phosphorylation regulated kinase 1a [Source:MGI Symbol;Acc:MGI:1330299]	2
13549	Dyrk1b	dual-specificity tyrosine-(Y)-phosphorylation regulated kinase 1b [Source:MGI Symbol;Acc:MGI:1330302]	2
13591	Ebf1	early B cell factor 1 [Source:MGI Symbol;Acc:MGI:95275]	2
13609	S1pr1	sphingosine-1-phosphate receptor 1 [Source:MGI Symbol;Acc:MGI:1096355]	2
13627	Eef1a1	eukaryotic translation elongation factor 1 alpha 1 [Source:MGI Symbol;Acc:MGI:1096881]	2
13640	Efna5	ephrin A5 [Source:MGI Symbol;Acc:MGI:107444]	2
13650	Rhbdf1	rhomboid 5 homolog 1 [Source:MGI Symbol;Acc:MGI:104328]	2
13653	Egr1	early growth response 1 [Source:MGI Symbol;Acc:MGI:95295]	2
13654	Egr2	early growth response 2 [Source:MGI Symbol;Acc:MGI:95296]	2
13666	Eif2ak3	eukaryotic translation initiation factor 2 alpha kinase 3 [Source:MGI Symbol;Acc:MGI:1341830]	2
13682	Eif4a2	eukaryotic translation initiation factor 4A2 [Source:MGI Symbol;Acc:MGI:106906]	2
13713	Elk3	ELK3, member of ETS oncogene family [Source:MGI Symbol;Acc:MGI:101762]	2
13728	Mark2	MAP/microtubule affinity regulating kinase 2 [Source:MGI Symbol;Acc:MGI:99638]	2
13732	Emp3	epithelial membrane protein 3 [Source:MGI Symbol;Acc:MGI:1098729]	2
13803	Enc1	ectodermal-neural cortex 1 [Source:MGI Symbol;Acc:MGI:109610]	2
13824	Epb41l4a	erythrocyte membrane protein band 4.1 like 4a [Source:MGI Symbol;Acc:MGI:103007]	2
13845	Ephb3	Eph receptor B3 [Source:MGI Symbol;Acc:MGI:104770]	2
13848	Ephb6	Eph receptor B6 [Source:MGI Symbol;Acc:MGI:1096338]	2
13859	Eps15l1	epidermal growth factor receptor pathway substrate 15-like 1 [Source:MGI Symbol;Acc:MGI:104582]	2
13860	Eps8	epidermal growth factor receptor pathway substrate 8 [Source:MGI Symbol;Acc:MGI:104684]	2
13998	Fgd6	FYVE, RhoGEF and PH domain containing 6 [Source:MGI Symbol;Acc:MGI:1261419]	2
14011	Etv6	ets variant 6 [Source:MGI Symbol;Acc:MGI:109336]	2
140570	Plxnb2	plexin B2 [Source:MGI Symbol;Acc:MGI:2154239]	2
140579	Elmo2	engulfment and cell motility 2 [Source:MGI Symbol;Acc:MGI:2153045]	2
140780	Bmp2k	BMP2 inducible kinase [Source:MGI Symbol;Acc:MGI:2155456]	2
14081	Acsl1	acyl-CoA synthetase long-chain family member 1 [Source:MGI Symbol;Acc:MGI:102797]	2
14082	Fadd	Fas (TNFRSF6)-associated via death domain [Source:MGI Symbol;Acc:MGI:109324]	2
14083	Ptk2	PTK2 protein tyrosine kinase 2 [Source:MGI Symbol;Acc:MGI:95481]	2
14084	Faf1	Fas-associated factor 1 [Source:MGI Symbol;Acc:MGI:109419]	2
140858	Wdr5	WD repeat domain 5 [Source:MGI Symbol;Acc:MGI:2155884]	2
14088	Fancc	Fanconi anemia, complementation group C [Source:MGI Symbol;Acc:MGI:95480]	2
14104	Fasn	fatty acid synthase [Source:MGI Symbol;Acc:MGI:95485]	2
14149	Fdxr	ferredoxin reductase [Source:MGI Symbol;Acc:MGI:104724]	2
14154	Fem1a	feminization 1 homolog a (C. elegans) [Source:MGI Symbol;Acc:MGI:1335089]	2
14173	Fgf2	fibroblast growth factor 2 [Source:MGI Symbol;Acc:MGI:95516]	2
14218	Sh3pxd2a	SH3 and PX domains 2A [Source:MGI Symbol;Acc:MGI:1298393]	2
14227	Fkbp2	FK506 binding protein 2 [Source:MGI Symbol;Acc:MGI:95542]	2
14229	Fkbp5	FK506 binding protein 5 [Source:MGI Symbol;Acc:MGI:104670]	2
14231	Fkbp7	FK506 binding protein 7 [Source:MGI Symbol;Acc:MGI:1336879]	2
14234	Foxc2	forkhead box C2 [Source:MGI Symbol;Acc:MGI:1347481]	2
14236	Foxn2	forkhead box N2 [Source:MGI Symbol;Acc:MGI:1347478]	2
14239	Foxs1	forkhead box S1 [Source:MGI Symbol;Acc:MGI:95546]	2
14251	Flot1	flotillin 1 [Source:MGI Symbol;Acc:MGI:1100500]	2
14270	Srgap2	SLIT-ROBO Rho GTPase activating protein 2 [Source:MGI Symbol;Acc:MGI:109605]	2
14284	Fosl2	fos-like antigen 2 [Source:MGI Symbol;Acc:MGI:102858]	2
14299	Ncs1	neuronal calcium sensor 1 [Source:MGI Symbol;Acc:MGI:109166]	2
14314	Fstl1	follistatin-like 1 [Source:MGI Symbol;Acc:MGI:102793]	2
14366	Fzd4	frizzled class receptor 4 [Source:MGI Symbol;Acc:MGI:108520]	2
14367	Fzd5	frizzled class receptor 5 [Source:MGI Symbol;Acc:MGI:108571]	2
14387	Gaa	glucosidase, alpha, acid [Source:MGI Symbol;Acc:MGI:95609]	2
14433	Gapdh	glyceraldehyde-3-phosphate dehydrogenase [Source:MGI Symbol;Acc:MGI:95640]	2
14470	Rabac1	Rab acceptor 1 (prenylated) [Source:MGI Symbol;Acc:MGI:1201692]	2
14548	Mrps33	mitochondrial ribosomal protein S33 [Source:MGI Symbol;Acc:MGI:1338046]	2
14561	Gdf11	growth differentiation factor 11 [Source:MGI Symbol;Acc:MGI:1338027]	2
14632	Gli1	GLI-Kruppel family member GLI1 [Source:MGI Symbol;Acc:MGI:95727]	2
14634	Gli3	GLI-Kruppel family member GLI3 [Source:MGI Symbol;Acc:MGI:95729]	2
14645	Glul	glutamate-ammonia ligase (glutamine synthetase) [Source:MGI Symbol;Acc:MGI:95739]	2
14660	Gls	glutaminase [Source:MGI Symbol;Acc:MGI:95752]	2
14661	Glud1	glutamate dehydrogenase 1 [Source:MGI Symbol;Acc:MGI:95753]	2
14681	Gnao1	guanine nucleotide binding protein, alpha O [Source:MGI Symbol;Acc:MGI:95775]	2
14683	Gnas	GNAS (guanine nucleotide binding protein, alpha stimulating) complex locus [Source:MGI Symbol;Acc:MGI:95777]	2
14694	Rack1	receptor for activated C kinase 1 [Source:MGI Symbol;Acc:MGI:101849]	2
14705	Bscl2	Berardinelli-Seip congenital lipodystrophy 2 (seipin) [Source:MGI Symbol;Acc:MGI:1298392]	2
14731	Gpaa1	GPI anchor attachment protein 1 [Source:MGI Symbol;Acc:MGI:1202392]	2
14733	Gpc1	glypican 1 [Source:MGI Symbol;Acc:MGI:1194891]	2
14745	Lpar1	lysophosphatidic acid receptor 1 [Source:MGI Symbol;Acc:MGI:108429]	2
14784	Grb2	growth factor receptor bound protein 2 [Source:MGI Symbol;Acc:MGI:95805]	2
14792	Lpcat3	lysophosphatidylcholine acyltransferase 3 [Source:MGI Symbol;Acc:MGI:1315211]	2
14854	Gss	glutathione synthetase [Source:MGI Symbol;Acc:MGI:95852]	2
14873	Gsto1	glutathione S-transferase omega 1 [Source:MGI Symbol;Acc:MGI:1342273]	2
14886	Gtf2i	general transcription factor II I [Source:MGI Symbol;Acc:MGI:1202722]	2
14894	Cfap20	cilia and flagella associated protein 20 [Source:MGI Symbol;Acc:MGI:107428]	2
14923	Guk1	guanylate kinase 1 [Source:MGI Symbol;Acc:MGI:95871]	2
14924	Magi1	membrane associated guanylate kinase, WW and PDZ domain containing 1 [Source:MGI Symbol;Acc:MGI:1203522]	2
14950	H13	histocompatibility 13 [Source:MGI Symbol;Acc:MGI:95886]	2
14991	H2-M3	histocompatibility 2, M region locus 3 [Source:MGI Symbol;Acc:MGI:95915]	2
14998	H2-DMa	histocompatibility 2, class II, locus DMa [Source:MGI Symbol;Acc:MGI:95921]	2
15161	Hcfc1	host cell factor C1 [Source:MGI Symbol;Acc:MGI:105942]	2
15182	Hdac2	histone deacetylase 2 [Source:MGI Symbol;Acc:MGI:1097691]	2
15193	Hdgfl2	HDGF like 2 [Source:MGI Symbol;Acc:MGI:1194492]	2
15248	Hic1	hypermethylated in cancer 1 [Source:MGI Symbol;Acc:MGI:1338010]	2
15251	Hif1a	hypoxia inducible factor 1, alpha subunit [Source:MGI Symbol;Acc:MGI:106918]	2
15289	Hmgb1	high mobility group box 1 [Source:MGI Symbol;Acc:MGI:96113]	2
15331	Hmgn2	high mobility group nucleosomal binding domain 2 [Source:MGI Symbol;Acc:MGI:96136]	2
15353	Hmg20b	high mobility group 20B [Source:MGI Symbol;Acc:MGI:1341190]	2
15360	Hmgcs2	3-hydroxy-3-methylglutaryl-Coenzyme A synthase 2 [Source:MGI Symbol;Acc:MGI:101939]	2
15364	Hmga2	high mobility group AT-hook 2 [Source:MGI Symbol;Acc:MGI:101761]	2
15374	Jpt1	Jupiter microtubule associated homolog 1 [Source:MGI Symbol;Acc:MGI:1096361]	2
15468	Prmt2	protein arginine N-methyltransferase 2 [Source:MGI Symbol;Acc:MGI:1316652]	2
15511	Hspa1b	heat shock protein 1B [Source:MGI Symbol;Acc:MGI:99517]	2
15526	Hspa9	heat shock protein 9 [Source:MGI Symbol;Acc:MGI:96245]	2
15531	Ndst1	N-deacetylase/N-sulfotransferase (heparan glucosaminyl) 1 [Source:MGI Symbol;Acc:MGI:104719]	2
15898	Icam5	intercellular adhesion molecule 5, telencephalin [Source:MGI Symbol;Acc:MGI:109430]	2
15901	Id1	inhibitor of DNA binding 1 [Source:MGI Symbol;Acc:MGI:96396]	2
15975	Ifnar1	interferon (alpha and beta) receptor 1 [Source:MGI Symbol;Acc:MGI:107658]	2
15980	Ifngr2	interferon gamma receptor 2 [Source:MGI Symbol;Acc:MGI:107654]	2
16001	Igf1r	insulin-like growth factor I receptor [Source:MGI Symbol;Acc:MGI:96433]	2
16155	Il10rb	interleukin 10 receptor, beta [Source:MGI Symbol;Acc:MGI:109380]	2
16157	Il11ra1	interleukin 11 receptor, alpha chain 1 [Source:MGI Symbol;Acc:MGI:107426]	2
16172	Il17ra	interleukin 17 receptor A [Source:MGI Symbol;Acc:MGI:107399]	2
16362	Irf1	interferon regulatory factor 1 [Source:MGI Symbol;Acc:MGI:96590]	2
16367	Irs1	insulin receptor substrate 1 [Source:MGI Symbol;Acc:MGI:99454]	2
16373	Irx3	Iroquois related homeobox 3 [Source:MGI Symbol;Acc:MGI:1197522]	2
16400	Itga3	integrin alpha 3 [Source:MGI Symbol;Acc:MGI:96602]	2
16410	Itgav	integrin alpha V [Source:MGI Symbol;Acc:MGI:96608]	2
16419	Itgb5	integrin beta 5 [Source:MGI Symbol;Acc:MGI:96614]	2
16468	Jarid2	jumonji, AT rich interactive domain 2 [Source:MGI Symbol;Acc:MGI:104813]	2
16475	Ajuba	ajuba LIM protein [Source:MGI Symbol;Acc:MGI:1341886]	2
16579	Kifap3	kinesin-associated protein 3 [Source:MGI Symbol;Acc:MGI:107566]	2
16592	Fabp5	fatty acid binding protein 5, epidermal [Source:MGI Symbol;Acc:MGI:101790]	2
16594	Klc2	kinesin light chain 2 [Source:MGI Symbol;Acc:MGI:107953]	2
16598	Klf2	Kruppel-like factor 2 (lung) [Source:MGI Symbol;Acc:MGI:1342772]	2
16600	Klf4	Kruppel-like factor 4 (gut) [Source:MGI Symbol;Acc:MGI:1342287]	2
16601	Klf9	Kruppel-like factor 9 [Source:MGI Symbol;Acc:MGI:1333856]	2
16646	Kpna1	karyopherin (importin) alpha 1 [Source:MGI Symbol;Acc:MGI:103560]	2
16648	Kpna3	karyopherin (importin) alpha 3 [Source:MGI Symbol;Acc:MGI:1100863]	2
16651	Sspn	sarcospan [Source:MGI Symbol;Acc:MGI:1353511]	2
16801	Arhgef1	Rho guanine nucleotide exchange factor (GEF) 1 [Source:MGI Symbol;Acc:MGI:1353510]	2
16848	Lfng	LFNG O-fucosylpeptide 3-beta-N-acetylglucosaminyltransferase [Source:MGI Symbol;Acc:MGI:1095413]	2
16880	Lifr	leukemia inhibitory factor receptor [Source:MGI Symbol;Acc:MGI:96788]	2
16885	Limk1	LIM-domain containing, protein kinase [Source:MGI Symbol;Acc:MGI:104572]	2
16886	Limk2	LIM motif-containing protein kinase 2 [Source:MGI Symbol;Acc:MGI:1197517]	2
16890	Lipe	lipase, hormone sensitive [Source:MGI Symbol;Acc:MGI:96790]	2
16978	Lrrfip1	leucine rich repeat (in FLII) interacting protein 1 [Source:MGI Symbol;Acc:MGI:1342770]	2
16993	Lta4h	leukotriene A4 hydrolase [Source:MGI Symbol;Acc:MGI:96836]	2
16998	Ltbp3	latent transforming growth factor beta binding protein 3 [Source:MGI Symbol;Acc:MGI:1101355]	2
170439	Elovl6	ELOVL family member 6, elongation of long chain fatty acids (yeast) [Source:MGI Symbol;Acc:MGI:2156528]	2
170459	Stard4	StAR-related lipid transfer (START) domain containing 4 [Source:MGI Symbol;Acc:MGI:2156764]	2
170719	Oxr1	oxidation resistance 1 [Source:MGI Symbol;Acc:MGI:2179326]	2
170742	Sertad3	SERTA domain containing 3 [Source:MGI Symbol;Acc:MGI:2180697]	2
170762	Nup155	nucleoporin 155 [Source:MGI Symbol;Acc:MGI:2181182]	2
170767	Rfxap	regulatory factor X-associated protein [Source:MGI Symbol;Acc:MGI:2180854]	2
170791	Rbm39	RNA binding motif protein 39 [Source:MGI Symbol;Acc:MGI:2157953]	2
170930	Sumo2	small ubiquitin-like modifier 2 [Source:MGI Symbol;Acc:MGI:2158813]	2
17117	Amacr	alpha-methylacyl-CoA racemase [Source:MGI Symbol;Acc:MGI:1098273]	2
17119	Mxd1	MAX dimerization protein 1 [Source:MGI Symbol;Acc:MGI:96908]	2
17121	Mxd3	Max dimerization protein 3 [Source:MGI Symbol;Acc:MGI:104987]	2
171212	Galnt10	UDP-N-acetyl-alpha-D-galactosamine:polypeptide N-acetylgalactosaminyltransferase 10 [Source:MGI Symbol;Acc:MGI:1890480]	2
17122	Mxd4	Max dimerization protein 4 [Source:MGI Symbol;Acc:MGI:104991]	2
17130	Smad6	SMAD family member 6 [Source:MGI Symbol;Acc:MGI:1336883]	2
17132	Maf	avian musculoaponeurotic fibrosarcoma oncogene homolog [Source:MGI Symbol;Acc:MGI:96909]	2
17165	Mapkapk5	MAP kinase-activated protein kinase 5 [Source:MGI Symbol;Acc:MGI:1333110]	2
17192	Mbd3	methyl-CpG binding domain protein 3 [Source:MGI Symbol;Acc:MGI:1333812]	2
17222	Anapc1	anaphase promoting complex subunit 1 [Source:MGI Symbol;Acc:MGI:103097]	2
17246	Mdm2	transformed mouse 3T3 cell double minute 2 [Source:MGI Symbol;Acc:MGI:96952]	2
17248	Mdm4	transformed mouse 3T3 cell double minute 4 [Source:MGI Symbol;Acc:MGI:107934]	2
17257	Mecp2	methyl CpG binding protein 2 [Source:MGI Symbol;Acc:MGI:99918]	2
17258	Mef2a	myocyte enhancer factor 2A [Source:MGI Symbol;Acc:MGI:99532]	2
17330	Minpp1	multiple inositol polyphosphate histidine phosphatase 1 [Source:MGI Symbol;Acc:MGI:1336159]	2
17347	Mknk2	MAP kinase-interacting serine/threonine kinase 2 [Source:MGI Symbol;Acc:MGI:894279]	2
17350	Mlh1	mutL homolog 1 [Source:MGI Symbol;Acc:MGI:101938]	2
17389	Mmp16	matrix metallopeptidase 16 [Source:MGI Symbol;Acc:MGI:1276107]	2
17428	Mnt	max binding protein [Source:MGI Symbol;Acc:MGI:109150]	2
17475	Mpdz	multiple PDZ domain protein [Source:MGI Symbol;Acc:MGI:1343489]	2
17536	Meis2	Meis homeobox 2 [Source:MGI Symbol;Acc:MGI:108564]	2
17684	Cited2	Cbp/p300-interacting transactivator, with Glu/Asp-rich carboxy-terminal domain, 2 [Source:MGI Symbol;Acc:MGI:1306784]	2
17691	Sik1	salt inducible kinase 1 [Source:MGI Symbol;Acc:MGI:104754]	2
17750	Mt2	metallothionein 2 [Source:MGI Symbol;Acc:MGI:97172]	2
17754	Map1a	microtubule-associated protein 1 A [Source:MGI Symbol;Acc:MGI:1306776]	2
17768	Mthfd2	methylenetetrahydrofolate dehydrogenase (NAD+ dependent), methenyltetrahydrofolate cyclohydrolase [Source:MGI Symbol;Acc:MGI:1338850]	2
17775	Laptm4a	lysosomal-associated protein transmembrane 4A [Source:MGI Symbol;Acc:MGI:108017]	2
17776	Mast2	microtubule associated serine/threonine kinase 2 [Source:MGI Symbol;Acc:MGI:894676]	2
17827	Mtx1	metaxin 1 [Source:MGI Symbol;Acc:MGI:103025]	2
17876	Myef2	myelin basic protein expression factor 2, repressor [Source:MGI Symbol;Acc:MGI:104592]	2
17886	Myh9	myosin, heavy polypeptide 9, non-muscle [Source:MGI Symbol;Acc:MGI:107717]	2
17913	Myo1c	myosin IC [Source:MGI Symbol;Acc:MGI:106612]	2
17918	Myo5a	myosin VA [Source:MGI Symbol;Acc:MGI:105976]	2
17931	Ppp1r12a	protein phosphatase 1, regulatory (inhibitor) subunit 12A [Source:MGI Symbol;Acc:MGI:1309528]	2
17967	Ncam1	neural cell adhesion molecule 1 [Source:MGI Symbol;Acc:MGI:97281]	2
17974	Nck2	non-catalytic region of tyrosine kinase adaptor protein 2 [Source:MGI Symbol;Acc:MGI:1306821]	2
17978	Ncoa2	nuclear receptor coactivator 2 [Source:MGI Symbol;Acc:MGI:1276533]	2
17979	Ncoa3	nuclear receptor coactivator 3 [Source:MGI Symbol;Acc:MGI:1276535]	2
18004	Nek1	NIMA (never in mitosis gene a)-related expressed kinase 1 [Source:MGI Symbol;Acc:MGI:97303]	2
18016	Nf2	neurofibromin 2 [Source:MGI Symbol;Acc:MGI:97307]	2
18019	Nfatc2	nuclear factor of activated T cells, cytoplasmic, calcineurin dependent 2 [Source:MGI Symbol;Acc:MGI:102463]	2
18024	Nfe2l2	nuclear factor, erythroid derived 2, like 2 [Source:MGI Symbol;Acc:MGI:108420]	2
18027	Nfia	nuclear factor I/A [Source:MGI Symbol;Acc:MGI:108056]	2
18028	Nfib	nuclear factor I/B [Source:MGI Symbol;Acc:MGI:103188]	2
18032	Nfix	nuclear factor I/X [Source:MGI Symbol;Acc:MGI:97311]	2
18035	Nfkbia	nuclear factor of kappa light polypeptide gene enhancer in B cells inhibitor, alpha [Source:MGI Symbol;Acc:MGI:104741]	2
18087	Nktr	natural killer tumor recognition sequence [Source:MGI Symbol;Acc:MGI:97346]	2
18145	Npc1	Niemann-Pick type C1 [Source:MGI Symbol;Acc:MGI:1097712]	2
18148	Npm1	nucleophosmin 1 [Source:MGI Symbol;Acc:MGI:106184]	2
18162	Npr3	natriuretic peptide receptor 3 [Source:MGI Symbol;Acc:MGI:97373]	2
18181	Nrf1	nuclear respiratory factor 1 [Source:MGI Symbol;Acc:MGI:1332235]	2
18196	Nsg1	neuron specific gene family member 1 [Source:MGI Symbol;Acc:MGI:109149]	2
18201	Nsmaf	neutral sphingomyelinase (N-SMase) activation associated factor [Source:MGI Symbol;Acc:MGI:1341864]	2
18227	Nr4a2	nuclear receptor subfamily 4, group A, member 2 [Source:MGI Symbol;Acc:MGI:1352456]	2
18242	Oat	ornithine aminotransferase [Source:MGI Symbol;Acc:MGI:97394]	2
18263	Odc1	ornithine decarboxylase, structural 1 [Source:MGI Symbol;Acc:MGI:97402]	2
18286	Odf2	outer dense fiber of sperm tails 2 [Source:MGI Symbol;Acc:MGI:1098824]	2
18293	Ogdh	oxoglutarate (alpha-ketoglutarate) dehydrogenase (lipoamide) [Source:MGI Symbol;Acc:MGI:1098267]	2
18383	Tnfrsf11b	tumor necrosis factor receptor superfamily, member 11b (osteoprotegerin) [Source:MGI Symbol;Acc:MGI:109587]	2
18423	Otx1	orthodenticle homeobox 1 [Source:MGI Symbol;Acc:MGI:97450]	2
18451	P4ha1	procollagen-proline, 2-oxoglutarate 4-dioxygenase (proline 4-hydroxylase), alpha 1 polypeptide [Source:MGI Symbol;Acc:MGI:97463]	2
18472	Pafah1b1	platelet-activating factor acetylhydrolase, isoform 1b, subunit 1 [Source:MGI Symbol;Acc:MGI:109520]	2
18484	Pam	peptidylglycine alpha-amidating monooxygenase [Source:MGI Symbol;Acc:MGI:97475]	2
18514	Pbx1	pre B cell leukemia homeobox 1 [Source:MGI Symbol;Acc:MGI:97495]	2
18521	Pcbp2	poly(rC) binding protein 2 [Source:MGI Symbol;Acc:MGI:108202]	2
18541	Pcnt	pericentrin (kendrin) [Source:MGI Symbol;Acc:MGI:102722]	2
18542	Pcolce	procollagen C-endopeptidase enhancer protein [Source:MGI Symbol;Acc:MGI:105099]	2
18569	Pdcd4	programmed cell death 4 [Source:MGI Symbol;Acc:MGI:107490]	2
18595	Pdgfra	platelet derived growth factor receptor, alpha polypeptide [Source:MGI Symbol;Acc:MGI:97530]	2
18627	Per2	period circadian clock 2 [Source:MGI Symbol;Acc:MGI:1195265]	2
18640	Pfkfb2	6-phosphofructo-2-kinase/fructose-2,6-biphosphatase 2 [Source:MGI Symbol;Acc:MGI:107815]	2
18643	Pfn1	profilin 1 [Source:MGI Symbol;Acc:MGI:97549]	2
18704	Pik3c2a	phosphatidylinositol-4-phosphate 3-kinase catalytic subunit type 2 alpha [Source:MGI Symbol;Acc:MGI:1203729]	2
18741	Pitx2	paired-like homeodomain transcription factor 2 [Source:MGI Symbol;Acc:MGI:109340]	2
18747	Prkaca	protein kinase, cAMP dependent, catalytic, alpha [Source:MGI Symbol;Acc:MGI:97592]	2
18750	Prkca	protein kinase C, alpha [Source:MGI Symbol;Acc:MGI:97595]	2
18754	Prkce	protein kinase C, epsilon [Source:MGI Symbol;Acc:MGI:97599]	2
18759	Prkci	protein kinase C, iota [Source:MGI Symbol;Acc:MGI:99260]	2
18764	Pkd2	polycystic kidney disease 2 [Source:MGI Symbol;Acc:MGI:1099818]	2
18771	Pknox1	Pbx/knotted 1 homeobox [Source:MGI Symbol;Acc:MGI:1201409]	2
18787	Serpine1	serine (or cysteine) peptidase inhibitor, clade E, member 1 [Source:MGI Symbol;Acc:MGI:97608]	2
18799	Plcd1	phospholipase C, delta 1 [Source:MGI Symbol;Acc:MGI:97614]	2
18830	Pltp	phospholipid transfer protein [Source:MGI Symbol;Acc:MGI:103151]	2
18845	Plxna2	plexin A2 [Source:MGI Symbol;Acc:MGI:107684]	2
18858	Pmp22	peripheral myelin protein 22 [Source:MGI Symbol;Acc:MGI:97631]	2
18986	Pou2f1	POU domain, class 2, transcription factor 1 [Source:MGI Symbol;Acc:MGI:101898]	2
19042	Ppm1a	protein phosphatase 1A, magnesium dependent, alpha isoform [Source:MGI Symbol;Acc:MGI:99878]	2
19044	Ppox	protoporphyrinogen oxidase [Source:MGI Symbol;Acc:MGI:104968]	2
19055	Ppp3ca	protein phosphatase 3, catalytic subunit, alpha isoform [Source:MGI Symbol;Acc:MGI:107164]	2
19062	Inpp5k	inositol polyphosphate 5-phosphatase K [Source:MGI Symbol;Acc:MGI:1194899]	2
19084	Prkar1a	protein kinase, cAMP dependent regulatory, type I, alpha [Source:MGI Symbol;Acc:MGI:104878]	2
19085	Prkar1b	protein kinase, cAMP dependent regulatory, type I beta [Source:MGI Symbol;Acc:MGI:97759]	2
19155	Npepps	aminopeptidase puromycin sensitive [Source:MGI Symbol;Acc:MGI:1101358]	2
19157	Cyth1	cytohesin 1 [Source:MGI Symbol;Acc:MGI:1334257]	2
19206	Ptch1	patched 1 [Source:MGI Symbol;Acc:MGI:105373]	2
192157	Socs7	suppressor of cytokine signaling 7 [Source:MGI Symbol;Acc:MGI:2651588]	2
192159	Prpf8	pre-mRNA processing factor 8 [Source:MGI Symbol;Acc:MGI:2179381]	2
192193	Edem1	ER degradation enhancer, mannosidase alpha-like 1 [Source:MGI Symbol;Acc:MGI:2180139]	2
192197	Bcas3	breast carcinoma amplified sequence 3 [Source:MGI Symbol;Acc:MGI:2385848]	2
192236	Hps1	HPS1, biogenesis of lysosomal organelles complex 3 subunit 1 [Source:MGI Symbol;Acc:MGI:2177763]	2
192285	Phf21a	PHD finger protein 21A [Source:MGI Symbol;Acc:MGI:2384756]	2
19240	Tmsb10	thymosin, beta 10 [Source:MGI Symbol;Acc:MGI:109146]	2
19246	Ptpn1	protein tyrosine phosphatase, non-receptor type 1 [Source:MGI Symbol;Acc:MGI:97805]	2
19248	Ptpn12	protein tyrosine phosphatase, non-receptor type 12 [Source:MGI Symbol;Acc:MGI:104673]	2
192657	Ell2	elongation factor RNA polymerase II 2 [Source:MGI Symbol;Acc:MGI:2183438]	2
192662	Arhgdia	Rho GDP dissociation inhibitor (GDI) alpha [Source:MGI Symbol;Acc:MGI:2178103]	2
19272	Ptprk	protein tyrosine phosphatase, receptor type, K [Source:MGI Symbol;Acc:MGI:103310]	2
192734	Lrrc75b	leucine rich repeat containing 75B [Source:MGI Symbol;Acc:MGI:2143657]	2
19274	Ptprm	protein tyrosine phosphatase, receptor type, M [Source:MGI Symbol;Acc:MGI:102694]	2
19285	Cavin1	caveolae associated 1 [Source:MGI Symbol;Acc:MGI:1277968]	2
193043	Zfp3	zinc finger protein 3 [Source:MGI Symbol;Acc:MGI:99177]	2
19305	Pex5	peroxisomal biogenesis factor 5 [Source:MGI Symbol;Acc:MGI:1098808]	2
19325	Rab10	RAB10, member RAS oncogene family [Source:MGI Symbol;Acc:MGI:105066]	2
19341	Rab4a	RAB4A, member RAS oncogene family [Source:MGI Symbol;Acc:MGI:105069]	2
19342	Rab4b	RAB4B, member RAS oncogene family [Source:MGI Symbol;Acc:MGI:105071]	2
19346	Rab6a	RAB6A, member RAS oncogene family [Source:MGI Symbol;Acc:MGI:894313]	2
19352	Rabggtb	Rab geranylgeranyl transferase, b subunit [Source:MGI Symbol;Acc:MGI:99537]	2
19365	Rad52	RAD52 homolog, DNA repair protein [Source:MGI Symbol;Acc:MGI:101949]	2
19698	Relb	avian reticuloendotheliosis viral (v-rel) oncogene related B [Source:MGI Symbol;Acc:MGI:103289]	2
19714	Rev3l	REV3 like, DNA directed polymerase zeta catalytic subunit [Source:MGI Symbol;Acc:MGI:1337131]	2
19724	Rfx1	regulatory factor X, 1 (influences HLA class II expression) [Source:MGI Symbol;Acc:MGI:105982]	2
19726	Rfx3	regulatory factor X, 3 (influences HLA class II expression) [Source:MGI Symbol;Acc:MGI:106582]	2
20020	Polr2a	polymerase (RNA) II (DNA directed) polypeptide A [Source:MGI Symbol;Acc:MGI:98086]	2
20111	Rps6ka1	ribosomal protein S6 kinase polypeptide 1 [Source:MGI Symbol;Acc:MGI:104558]	2
20115	Rps7	ribosomal protein S7 [Source:MGI Symbol;Acc:MGI:1333818]	2
20116	Rps8	ribosomal protein S8 [Source:MGI Symbol;Acc:MGI:98166]	2
20163	Rsu1	Ras suppressor protein 1 [Source:MGI Symbol;Acc:MGI:103040]	2
20166	Rtkn	rhotekin [Source:MGI Symbol;Acc:MGI:107371]	2
20170	Hps6	HPS6, biogenesis of lysosomal organelles complex 2 subunit 3 [Source:MGI Symbol;Acc:MGI:2181763]	2
20181	Rxra	retinoid X receptor alpha [Source:MGI Symbol;Acc:MGI:98214]	2
20184	Uimc1	ubiquitin interaction motif containing 1 [Source:MGI Symbol;Acc:MGI:103185]	2
20185	Ncor1	nuclear receptor co-repressor 1 [Source:MGI Symbol;Acc:MGI:1349717]	2
20198	S100a4	S100 calcium binding protein A4 [Source:MGI Symbol;Acc:MGI:1330282]	2
20227	Sart1	squamous cell carcinoma antigen recognized by T cells 1 [Source:MGI Symbol;Acc:MGI:1309453]	2
20238	Atxn1	ataxin 1 [Source:MGI Symbol;Acc:MGI:104783]	2
20249	Scd1	stearoyl-Coenzyme A desaturase 1 [Source:MGI Symbol;Acc:MGI:98239]	2
20250	Scd2	stearoyl-Coenzyme A desaturase 2 [Source:MGI Symbol;Acc:MGI:98240]	2
20286	Zc3h7b	zinc finger CCCH type containing 7B [Source:MGI Symbol;Acc:MGI:1328310]	2
20296	Ccl2	chemokine (C-C motif) ligand 2 [Source:MGI Symbol;Acc:MGI:98259]	2
20322	Sord	sorbitol dehydrogenase [Source:MGI Symbol;Acc:MGI:98266]	2
20393	Sgk1	serum/glucocorticoid regulated kinase 1 [Source:MGI Symbol;Acc:MGI:1340062]	2
20402	Zfp106	zinc finger protein 106 [Source:MGI Symbol;Acc:MGI:1270153]	2
20410	Sorbs3	sorbin and SH3 domain containing 3 [Source:MGI Symbol;Acc:MGI:700013]	2
20411	Sorbs1	sorbin and SH3 domain containing 1 [Source:MGI Symbol;Acc:MGI:700014]	2
20416	Shc1	src homology 2 domain-containing transforming protein C1 [Source:MGI Symbol;Acc:MGI:98296]	2
20438	Siah1b	seven in absentia 1B [Source:MGI Symbol;Acc:MGI:108063]	2
20444	St3gal2	ST3 beta-galactoside alpha-2,3-sialyltransferase 2 [Source:MGI Symbol;Acc:MGI:99427]	2
20462	Tra2b	transformer 2 beta homolog (Drosophila) [Source:MGI Symbol;Acc:MGI:106016]	2
20466	Sin3a	transcriptional regulator, SIN3A (yeast) [Source:MGI Symbol;Acc:MGI:107157]	2
20469	Sipa1	signal-induced proliferation associated gene 1 [Source:MGI Symbol;Acc:MGI:107576]	2
20475	Six5	sine oculis-related homeobox 5 [Source:MGI Symbol;Acc:MGI:106220]	2
20480	Clpb	ClpB caseinolytic peptidase B [Source:MGI Symbol;Acc:MGI:1100517]	2
20514	Slc1a5	solute carrier family 1 (neutral amino acid transporter), member 5 [Source:MGI Symbol;Acc:MGI:105305]	2
20520	Slc22a5	solute carrier family 22 (organic cation transporter), member 5 [Source:MGI Symbol;Acc:MGI:1329012]	2
20525	Slc2a1	solute carrier family 2 (facilitated glucose transporter), member 1 [Source:MGI Symbol;Acc:MGI:95755]	2
20536	Slc4a3	solute carrier family 4 (anion exchanger), member 3 [Source:MGI Symbol;Acc:MGI:109350]	2
20557	Slfn3	schlafen 3 [Source:MGI Symbol;Acc:MGI:1329005]	2
20583	Snai2	snail family zinc finger 2 [Source:MGI Symbol;Acc:MGI:1096393]	2
20613	Snai1	snail family zinc finger 1 [Source:MGI Symbol;Acc:MGI:98330]	2
20649	Sntb1	syntrophin, basic 1 [Source:MGI Symbol;Acc:MGI:101781]	2
20688	Sp4	trans-acting transcription factor 4 [Source:MGI Symbol;Acc:MGI:107595]	2
20698	Sphk1	sphingosine kinase 1 [Source:MGI Symbol;Acc:MGI:1316649]	2
207304	Hectd1	HECT domain E3 ubiquitin protein ligase 1 [Source:MGI Symbol;Acc:MGI:2384768]	2
20747	Spop	speckle-type POZ protein [Source:MGI Symbol;Acc:MGI:1343085]	2
20751	Spr	sepiapterin reductase [Source:MGI Symbol;Acc:MGI:103078]	2
207521	Dtx4	deltex 4, E3 ubiquitin ligase [Source:MGI Symbol;Acc:MGI:2672905]	2
207615	Wdr37	WD repeat domain 37 [Source:MGI Symbol;Acc:MGI:1920393]	2
207785	Csrnp2	cysteine-serine-rich nuclear protein 2 [Source:MGI Symbol;Acc:MGI:2386852]	2
208076	Pknox2	Pbx/knotted 1 homeobox 2 [Source:MGI Symbol;Acc:MGI:2445415]	2
208084	Pif1	PIF1 5'-to-3' DNA helicase [Source:MGI Symbol;Acc:MGI:2143057]	2
208117	Aph1b	aph1 homolog B, gamma secretase subunit [Source:MGI Symbol;Acc:MGI:3522097]	2
208164	Fam180a	family with sequence similarity 180, member A [Source:MGI Symbol;Acc:MGI:3039626]	2
20822	Trove2	TROVE domain family, member 2 [Source:MGI Symbol;Acc:MGI:106652]	2
20852	Stat6	signal transducer and activator of transcription 6 [Source:MGI Symbol;Acc:MGI:103034]	2
208618	Etl4	enhancer trap locus 4 [Source:MGI Symbol;Acc:MGI:95454]	2
208647	Creb3l2	cAMP responsive element binding protein 3-like 2 [Source:MGI Symbol;Acc:MGI:2442695]	2
208650	Cblb	Casitas B-lineage lymphoma b [Source:MGI Symbol;Acc:MGI:2146430]	2
208659	Fam20a	family with sequence similarity 20, member A [Source:MGI Symbol;Acc:MGI:2388266]	2
20910	Stxbp1	syntaxin binding protein 1 [Source:MGI Symbol;Acc:MGI:107363]	2
20912	Stxbp3	syntaxin binding protein 3 [Source:MGI Symbol;Acc:MGI:107362]	2
209225	Zfp710	zinc finger protein 710 [Source:MGI Symbol;Acc:MGI:1921747]	2
209416	Gpkow	G patch domain and KOW motifs [Source:MGI Symbol;Acc:MGI:1859610]	2
209462	Hace1	HECT domain and ankyrin repeat containing, E3 ubiquitin protein ligase 1 [Source:MGI Symbol;Acc:MGI:2446110]	2
209478	Tbc1d12	TBC1D12: TBC1 domain family, member 12 [Source:MGI Symbol;Acc:MGI:2384803]	2
20964	Syn1	synapsin I [Source:MGI Symbol;Acc:MGI:98460]	2
209707	Lcorl	ligand dependent nuclear receptor corepressor-like [Source:MGI Symbol;Acc:MGI:2651932]	2
210029	Metrnl	meteorin, glial cell differentiation regulator-like [Source:MGI Symbol;Acc:MGI:2384806]	2
210105	Zfp719	zinc finger protein 719 [Source:MGI Symbol;Acc:MGI:2444708]	2
210172	Zfp526	zinc finger protein 526 [Source:MGI Symbol;Acc:MGI:2445181]	2
211286	Cln5	ceroid-lipofuscinosis, neuronal 5 [Source:MGI Symbol;Acc:MGI:2442253]	2
211323	Nrg1	neuregulin 1 [Source:MGI Symbol;Acc:MGI:96083]	2
211329	Ncoa7	nuclear receptor coactivator 7 [Source:MGI Symbol;Acc:MGI:2444847]	2
211401	Mtss1	metastasis suppressor 1 [Source:MGI Symbol;Acc:MGI:2384818]	2
211577	Mrgprf	MAS-related GPR, member F [Source:MGI Symbol;Acc:MGI:2384823]	2
211660	Cspp1	centrosome and spindle pole associated protein 1 [Source:MGI Symbol;Acc:MGI:2681832]	2
211914	Asap2	ArfGAP with SH3 domain, ankyrin repeat and PH domain 2 [Source:MGI Symbol;Acc:MGI:2685438]	2
212163	8030462N17Rik	RIKEN cDNA 8030462N17 gene [Source:MGI Symbol;Acc:MGI:2444951]	2
212391	Lcor	ligand dependent nuclear receptor corepressor [Source:MGI Symbol;Acc:MGI:2443930]	2
212398	Frat2	frequently rearranged in advanced T cell lymphomas 2 [Source:MGI Symbol;Acc:MGI:2673967]	2
212514	Spice1	spindle and centriole associated protein 1 [Source:MGI Symbol;Acc:MGI:1196252]	2
212627	Prpsap2	phosphoribosyl pyrophosphate synthetase-associated protein 2 [Source:MGI Symbol;Acc:MGI:2384838]	2
212647	Aldh4a1	aldehyde dehydrogenase 4 family, member A1 [Source:MGI Symbol;Acc:MGI:2443883]	2
212670	Catsper2	cation channel, sperm associated 2 [Source:MGI Symbol;Acc:MGI:2387404]	2
212772	Arl14ep	ADP-ribosylation factor-like 14 effector protein [Source:MGI Symbol;Acc:MGI:1926020]	2
212943	Fam46a	family with sequence similarity 46, member A [Source:MGI Symbol;Acc:MGI:2670964]	2
213121	Ankrd35	ankyrin repeat domain 35 [Source:MGI Symbol;Acc:MGI:2442590]	2
213389	Prdm9	PR domain containing 9 [Source:MGI Symbol;Acc:MGI:2384854]	2
213402	Armc2	armadillo repeat containing 2 [Source:MGI Symbol;Acc:MGI:1916449]	2
213452	Dstyk	dual serine/threonine and tyrosine protein kinase [Source:MGI Symbol;Acc:MGI:1925064]	2
21346	Tagln2	transgelin 2 [Source:MGI Symbol;Acc:MGI:1312985]	2
21357	Tarbp2	TARBP2, RISC loading complex RNA binding subunit [Source:MGI Symbol;Acc:MGI:103027]	2
21366	Slc6a6	solute carrier family 6 (neurotransmitter transporter, taurine), member 6 [Source:MGI Symbol;Acc:MGI:98488]	2
21376	Tbrg1	transforming growth factor beta regulated gene 1 [Source:MGI Symbol;Acc:MGI:1100877]	2
21399	Tcea1	transcription elongation factor A (SII) 1 [Source:MGI Symbol;Acc:MGI:1196624]	2
214048	Larp1b	La ribonucleoprotein domain family, member 1B [Source:MGI Symbol;Acc:MGI:1914604]	2
21415	Tcf7l1	transcription factor 7 like 1 (T cell specific, HMG box) [Source:MGI Symbol;Acc:MGI:1202876]	2
214150	Ago3	argonaute RISC catalytic subunit 3 [Source:MGI Symbol;Acc:MGI:2446634]	2
21423	Tcf3	transcription factor 3 [Source:MGI Symbol;Acc:MGI:98510]	2
21427	Vps72	vacuolar protein sorting 72 [Source:MGI Symbol;Acc:MGI:1202305]	2
214627	Papd5	PAP associated domain containing 5 [Source:MGI Symbol;Acc:MGI:1917820]	2
214642	Cped1	cadherin-like and PC-esterase domain containing 1 [Source:MGI Symbol;Acc:MGI:2444814]	2
214764	Edrf1	erythroid differentiation regulatory factor 1 [Source:MGI Symbol;Acc:MGI:1919831]	2
214804	Syde2	synapse defective 1, Rho GTPase, homolog 2 (C. elegans) [Source:MGI Symbol;Acc:MGI:3036264]	2
214932	Hdhd5	haloacid dehalogenase like hydrolase domain containing 5 [Source:MGI Symbol;Acc:MGI:2136976]	2
215114	Hip1	huntingtin interacting protein 1 [Source:MGI Symbol;Acc:MGI:1099804]	2
215280	Wipf1	WAS/WASL interacting protein family, member 1 [Source:MGI Symbol;Acc:MGI:2178801]	2
215335	Slc36a1	solute carrier family 36 (proton/amino acid symporter), member 1 [Source:MGI Symbol;Acc:MGI:2445299]	2
215445	Rab11fip3	RAB11 family interacting protein 3 (class II) [Source:MGI Symbol;Acc:MGI:2444431]	2
215449	Rap1b	RAS related protein 1b [Source:MGI Symbol;Acc:MGI:894315]	2
215693	Zmat1	zinc finger, matrin type 1 [Source:MGI Symbol;Acc:MGI:2442284]	2
216150	Cdc34	cell division cycle 34 [Source:MGI Symbol;Acc:MGI:102657]	2
216198	Tcp11l2	t-complex 11 (mouse) like 2 [Source:MGI Symbol;Acc:MGI:2444679]	2
216238	Eea1	early endosome antigen 1 [Source:MGI Symbol;Acc:MGI:2442192]	2
216285	Alx1	ALX homeobox 1 [Source:MGI Symbol;Acc:MGI:104621]	2
216363	Rab3ip	RAB3A interacting protein [Source:MGI Symbol;Acc:MGI:105933]	2
216440	Os9	amplified in osteosarcoma [Source:MGI Symbol;Acc:MGI:1924301]	2
216443	Mars	methionine-tRNA synthetase [Source:MGI Symbol;Acc:MGI:1345633]	2
216527	Ccm2	cerebral cavernous malformation 2 [Source:MGI Symbol;Acc:MGI:2384924]	2
216549	Aftph	aftiphilin [Source:MGI Symbol;Acc:MGI:1923012]	2
21664	Phlda1	pleckstrin homology like domain, family A, member 1 [Source:MGI Symbol;Acc:MGI:1096880]	2
216725	Adamts2	a disintegrin-like and metallopeptidase (reprolysin type) with thrombospondin type 1 motif, 2 [Source:MGI Symbol;Acc:MGI:1347356]	2
21676	Tead1	TEA domain family member 1 [Source:MGI Symbol;Acc:MGI:101876]	2
216795	Wnt9a	wingless-type MMTV integration site family, member 9A [Source:MGI Symbol;Acc:MGI:2446084]	2
216873	Spag7	sperm associated antigen 7 [Source:MGI Symbol;Acc:MGI:107380]	2
216874	Camta2	calmodulin binding transcription activator 2 [Source:MGI Symbol;Acc:MGI:2135957]	2
216984	Evi2b	ecotropic viral integration site 2b [Source:MGI Symbol;Acc:MGI:1890682]	2
217038	Mrm1	mitochondrial rRNA methyltransferase 1 [Source:MGI Symbol;Acc:MGI:2443470]	2
217109	Utp18	UTP18 small subunit processome component [Source:MGI Symbol;Acc:MGI:1923402]	2
217125	Samd14	sterile alpha motif domain containing 14 [Source:MGI Symbol;Acc:MGI:2384945]	2
217166	Nr1d1	nuclear receptor subfamily 1, group D, member 1 [Source:MGI Symbol;Acc:MGI:2444210]	2
217194	Klhl11	kelch-like 11 [Source:MGI Symbol;Acc:MGI:2388648]	2
217198	Plekhh3	pleckstrin homology domain containing, family H (with MyTH4 domain) member 3 [Source:MGI Symbol;Acc:MGI:2384950]	2
217201	Rundc1	RUN domain containing 1 [Source:MGI Symbol;Acc:MGI:2144506]	2
217219	Fam171a2	family with sequence similarity 171, member A2 [Source:MGI Symbol;Acc:MGI:2448496]	2
217342	Ube2o	ubiquitin-conjugating enzyme E2O [Source:MGI Symbol;Acc:MGI:2444266]	2
217353	Tmc6	transmembrane channel-like gene family 6 [Source:MGI Symbol;Acc:MGI:1098686]	2
217379	Ubxn2a	UBX domain protein 2A [Source:MGI Symbol;Acc:MGI:2442310]	2
217463	Snx13	sorting nexin 13 [Source:MGI Symbol;Acc:MGI:2661416]	2
21749	Terf1	telomeric repeat binding factor 1 [Source:MGI Symbol;Acc:MGI:109634]	2
21763	Tex2	testis expressed gene 2 [Source:MGI Symbol;Acc:MGI:102465]	2
217653	Mis18bp1	MIS18 binding protein 1 [Source:MGI Symbol;Acc:MGI:2145099]	2
217692	Sipa1l1	signal-induced proliferation-associated 1 like 1 [Source:MGI Symbol;Acc:MGI:2443679]	2
217864	Rcor1	REST corepressor 1 [Source:MGI Symbol;Acc:MGI:106340]	2
21787	Tfg	Trk-fused gene [Source:MGI Symbol;Acc:MGI:1338041]	2
21808	Tgfb2	transforming growth factor, beta 2 [Source:MGI Symbol;Acc:MGI:98726]	2
21809	Tgfb3	transforming growth factor, beta 3 [Source:MGI Symbol;Acc:MGI:98727]	2
21812	Tgfbr1	transforming growth factor, beta receptor I [Source:MGI Symbol;Acc:MGI:98728]	2
218138	Gmds	GDP-mannose 4, 6-dehydratase [Source:MGI Symbol;Acc:MGI:1891112]	2
21824	Thbd	thrombomodulin [Source:MGI Symbol;Acc:MGI:98736]	2
21825	Thbs1	thrombospondin 1 [Source:MGI Symbol;Acc:MGI:98737]	2
21834	Thrb	thyroid hormone receptor beta [Source:MGI Symbol;Acc:MGI:98743]	2
218341	Rfesd	Rieske (Fe-S) domain containing [Source:MGI Symbol;Acc:MGI:2145198]	2
21843	Tial1	Tia1 cytotoxic granule-associated RNA binding protein-like 1 [Source:MGI Symbol;Acc:MGI:107913]	2
21847	Klf10	Kruppel-like factor 10 [Source:MGI Symbol;Acc:MGI:1101353]	2
21848	Trim24	tripartite motif-containing 24 [Source:MGI Symbol;Acc:MGI:109275]	2
218503	Fcho2	FCH domain only 2 [Source:MGI Symbol;Acc:MGI:3505790]	2
218543	Srek1	splicing regulatory glutamine/lysine-rich protein 1 [Source:MGI Symbol;Acc:MGI:2145245]	2
21872	Tjp1	tight junction protein 1 [Source:MGI Symbol;Acc:MGI:98759]	2
218850	Fam208a	family with sequence similarity 208, member A [Source:MGI Symbol;Acc:MGI:1921694]	2
21917	Tmpo	thymopoietin [Source:MGI Symbol;Acc:MGI:106920]	2
21923	Tnc	tenascin C [Source:MGI Symbol;Acc:MGI:101922]	2
21929	Tnfaip3	tumor necrosis factor, alpha-induced protein 3 [Source:MGI Symbol;Acc:MGI:1196377]	2
21945	Dedd	death effector domain-containing [Source:MGI Symbol;Acc:MGI:1333874]	2
21960	Tnr	tenascin R [Source:MGI Symbol;Acc:MGI:99516]	2
21961	Tns1	tensin 1 [Source:MGI Symbol;Acc:MGI:104552]	2
21973	Top2a	topoisomerase (DNA) II alpha [Source:MGI Symbol;Acc:MGI:98790]	2
21974	Top2b	topoisomerase (DNA) II beta [Source:MGI Symbol;Acc:MGI:98791]	2
21976	Top3b	topoisomerase (DNA) III beta [Source:MGI Symbol;Acc:MGI:1333803]	2
22003	Tpm1	tropomyosin 1, alpha [Source:MGI Symbol;Acc:MGI:98809]	2
22134	Tgoln1	trans-golgi network protein [Source:MGI Symbol;Acc:MGI:105080]	2
22142	Tuba1a	tubulin, alpha 1A [Source:MGI Symbol;Acc:MGI:98869]	2
22143	Tuba1b	tubulin, alpha 1B [Source:MGI Symbol;Acc:MGI:107804]	2
22158	Tulp3	tubby-like protein 3 [Source:MGI Symbol;Acc:MGI:1329045]	2
22210	Ube2b	ubiquitin-conjugating enzyme E2B [Source:MGI Symbol;Acc:MGI:102944]	2
22217	Usp12	ubiquitin specific peptidase 12 [Source:MGI Symbol;Acc:MGI:1270128]	2
22224	Usp10	ubiquitin specific peptidase 10 [Source:MGI Symbol;Acc:MGI:894652]	2
22225	Usp5	ubiquitin specific peptidase 5 (isopeptidase T) [Source:MGI Symbol;Acc:MGI:1347343]	2
22234	Ugcg	UDP-glucose ceramide glucosyltransferase [Source:MGI Symbol;Acc:MGI:1332243]	2
22282	Usf2	upstream transcription factor 2 [Source:MGI Symbol;Acc:MGI:99961]	2
22284	Usp9x	ubiquitin specific peptidase 9, X chromosome [Source:MGI Symbol;Acc:MGI:894681]	2
22288	Utrn	utrophin [Source:MGI Symbol;Acc:MGI:104631]	2
22320		vesicle-associated membrane protein 8 [Source:NCBI gene;Acc:22320]	2
22320	Vamp8	vesicle-associated membrane protein 8 [Source:MGI Symbol;Acc:MGI:1336882]	2
22330	Vcl	vinculin [Source:MGI Symbol;Acc:MGI:98927]	2
22333	Vdac1	voltage-dependent anion channel 1 [Source:MGI Symbol;Acc:MGI:106919]	2
22343	Lin7c	lin-7 homolog C (C. elegans) [Source:MGI Symbol;Acc:MGI:1330839]	2
22344	Vezf1	vascular endothelial zinc finger 1 [Source:MGI Symbol;Acc:MGI:1313291]	2
22344			2
223455	March6	membrane-associated ring finger (C3HC4) 6 [Source:MGI Symbol;Acc:MGI:2442773]	2
22346	Vhl	von Hippel-Lindau tumor suppressor [Source:MGI Symbol;Acc:MGI:103223]	2
22352	Vim	vimentin [Source:MGI Symbol;Acc:MGI:98932]	2
22359	Vldlr	very low density lipoprotein receptor [Source:MGI Symbol;Acc:MGI:98935]	2
223658	Mroh1	maestro heat-like repeat family member 1 [Source:MGI Symbol;Acc:MGI:2442558]	2
223739	5031439G07Rik	RIKEN cDNA 5031439G07 gene [Source:MGI Symbol;Acc:MGI:2444899]	2
22378	Wbp2	WW domain binding protein 2 [Source:MGI Symbol;Acc:MGI:104709]	2
22379	Fmnl3	formin-like 3 [Source:MGI Symbol;Acc:MGI:109569]	2
22390	Wee1	WEE 1 homolog 1 (S. pombe) [Source:MGI Symbol;Acc:MGI:103075]	2
224020	Pi4ka	phosphatidylinositol 4-kinase alpha [Source:MGI Symbol;Acc:MGI:2448506]	2
22403	Wisp2	WNT1 inducible signaling pathway protein 2 [Source:MGI Symbol;Acc:MGI:1328326]	2
224132	Dirc2	disrupted in renal carcinoma 2 (human) [Source:MGI Symbol;Acc:MGI:2387188]	2
224250	Cldnd1	claudin domain containing 1 [Source:MGI Symbol;Acc:MGI:2447860]	2
22433	Xbp1	X-box binding protein 1 [Source:MGI Symbol;Acc:MGI:98970]	2
224656	Zfp523	zinc finger protein 523 [Source:MGI Symbol;Acc:MGI:2687278]	2
224691	Zfp472	zinc finger protein 472 [Source:MGI Symbol;Acc:MGI:2385049]	2
224826	Ubr2	ubiquitin protein ligase E3 component n-recognin 2 [Source:MGI Symbol;Acc:MGI:1861099]	2
224907	Dus3l	dihydrouridine synthase 3-like (S. cerevisiae) [Source:MGI Symbol;Acc:MGI:2147092]	2
224938	Pja2	praja ring finger ubiquitin ligase 2 [Source:MGI Symbol;Acc:MGI:2159342]	2
225010	Lclat1	lysocardiolipin acyltransferase 1 [Source:MGI Symbol;Acc:MGI:2684937]	2
225028	Map4k3	mitogen-activated protein kinase kinase kinase kinase 3 [Source:MGI Symbol;Acc:MGI:2154405]	2
225363	Etf1	eukaryotic translation termination factor 1 [Source:MGI Symbol;Acc:MGI:2385071]	2
225523	Cep120	centrosomal protein 120 [Source:MGI Symbol;Acc:MGI:2147298]	2
225659	Cep76	centrosomal protein 76 [Source:MGI Symbol;Acc:MGI:1923401]	2
225849	Ppp2r5b	protein phosphatase 2, regulatory subunit B', beta [Source:MGI Symbol;Acc:MGI:2388480]	2
225887	Ndufs8	NADH dehydrogenase (ubiquinone) Fe-S protein 8 [Source:MGI Symbol;Acc:MGI:2385079]	2
225896	Ubxn1	UBX domain protein 1 [Source:MGI Symbol;Acc:MGI:1289301]	2
22590	Xpa	xeroderma pigmentosum, complementation group A [Source:MGI Symbol;Acc:MGI:99135]	2
22594	Xrcc1	X-ray repair complementing defective repair in Chinese hamster cells 1 [Source:MGI Symbol;Acc:MGI:99137]	2
225995	D030056L22Rik	RIKEN cDNA D030056L22 gene [Source:MGI Symbol;Acc:MGI:3583960]	2
226016	Abhd17b	abhydrolase domain containing 17B [Source:MGI Symbol;Acc:MGI:1917816]	2
226098	Hectd2	HECT domain E3 ubiquitin protein ligase 2 [Source:MGI Symbol;Acc:MGI:2442663]	2
226154	Lzts2	leucine zipper, putative tumor suppressor 2 [Source:MGI Symbol;Acc:MGI:2385095]	2
226169	Pprc1	peroxisome proliferative activated receptor, gamma, coactivator-related 1 [Source:MGI Symbol;Acc:MGI:2385096]	2
226182	Taf5	TATA-box binding protein associated factor 5 [Source:MGI Symbol;Acc:MGI:2442144]	2
226255	Atrnl1	attractin like 1 [Source:MGI Symbol;Acc:MGI:2147749]	2
22628	Ywhag	tyrosine 3-monooxygenase/tryptophan 5-monooxygenase activation protein, gamma polypeptide [Source:MGI Symbol;Acc:MGI:108109]	2
226418	Yod1	YOD1 deubiquitinase [Source:MGI Symbol;Acc:MGI:2442596]	2
22643	Zfp101	zinc finger protein 101 [Source:MGI Symbol;Acc:MGI:107547]	2
22644	Rnf103	ring finger protein 103 [Source:MGI Symbol;Acc:MGI:109483]	2
226517	Smg7	Smg-7 homolog, nonsense mediated mRNA decay factor (C. elegans) [Source:MGI Symbol;Acc:MGI:2682334]	2
226525	Rasal2	RAS protein activator like 2 [Source:MGI Symbol;Acc:MGI:2443881]	2
22654	Zfp13	zinc finger protein 13 [Source:MGI Symbol;Acc:MGI:99159]	2
22658	Pcgf2	polycomb group ring finger 2 [Source:MGI Symbol;Acc:MGI:99161]	2
226641	Atf6	activating transcription factor 6 [Source:MGI Symbol;Acc:MGI:1926157]	2
22670	Trim26	tripartite motif-containing 26 [Source:MGI Symbol;Acc:MGI:1337056]	2
226751	Cdc42bpa	CDC42 binding protein kinase alpha [Source:MGI Symbol;Acc:MGI:2441841]	2
22696	Zfp37	zinc finger protein 37 [Source:MGI Symbol;Acc:MGI:99181]	2
22704	Zfp46	zinc finger protein 46 [Source:MGI Symbol;Acc:MGI:99192]	2
22709	Zfp51	zinc finger protein 51 [Source:MGI Symbol;Acc:MGI:99198]	2
22710	Zfp52	zinc finger protein 52 [Source:MGI Symbol;Acc:MGI:99199]	2
227292	Ctdsp1	CTD (carboxy-terminal domain, RNA polymerase II, polypeptide A) small phosphatase 1 [Source:MGI Symbol;Acc:MGI:2654470]	2
227333	Dgkd	diacylglycerol kinase, delta [Source:MGI Symbol;Acc:MGI:2138334]	2
227522	Rpp38	ribonuclease P/MRP 38 subunit [Source:MGI Symbol;Acc:MGI:2443607]	2
22763	Zfr	zinc finger RNA binding protein [Source:MGI Symbol;Acc:MGI:1341890]	2
227659	Slc2a6	solute carrier family 2 (facilitated glucose transporter), member 6 [Source:MGI Symbol;Acc:MGI:2443286]	2
22779	Ikzf2	IKAROS family zinc finger 2 [Source:MGI Symbol;Acc:MGI:1342541]	2
227937	Pkp4	plakophilin 4 [Source:MGI Symbol;Acc:MGI:109281]	2
228005	Ppig	peptidyl-prolyl isomerase G (cyclophilin G) [Source:MGI Symbol;Acc:MGI:2445173]	2
228012	Tlk1	tousled-like kinase 1 [Source:MGI Symbol;Acc:MGI:2441683]	2
228136	Zdhhc5	zinc finger, DHHC domain containing 5 [Source:MGI Symbol;Acc:MGI:1923573]	2
228140	Tnks1bp1	tankyrase 1 binding protein 1 [Source:MGI Symbol;Acc:MGI:2446193]	2
228361	Ambra1	autophagy/beclin 1 regulator 1 [Source:MGI Symbol;Acc:MGI:2443564]	2
228602	4930402H24Rik	RIKEN cDNA 4930402H24 gene [Source:MGI Symbol;Acc:MGI:1923029]	2
228662	Btbd3	BTB (POZ) domain containing 3 [Source:MGI Symbol;Acc:MGI:2385155]	2
228850	Ralgapb	Ral GTPase activating protein, beta subunit (non-catalytic) [Source:MGI Symbol;Acc:MGI:2444531]	2
228880	Zmynd8	zinc finger, MYND-type containing 8 [Source:MGI Symbol;Acc:MGI:1918025]	2
228913	Zfp217	zinc finger protein 217 [Source:MGI Symbol;Acc:MGI:2685408]	2
228983	Osbpl2	oxysterol binding protein-like 2 [Source:MGI Symbol;Acc:MGI:2442832]	2
229004	Gmeb2	glucocorticoid modulatory element binding protein 2 [Source:MGI Symbol;Acc:MGI:2652836]	2
229279	Hnrnpa3	heterogeneous nuclear ribonucleoprotein A3 [Source:MGI Symbol;Acc:MGI:1917171]	2
229285	Spg20	spastic paraplegia 20, spartin (Troyer syndrome) homolog (human) [Source:MGI Symbol;Acc:MGI:2139806]	2
229521	Syt11	synaptotagmin XI [Source:MGI Symbol;Acc:MGI:1859547]	2
229584	Pogz	pogo transposable element with ZNF domain [Source:MGI Symbol;Acc:MGI:2442117]	2
229599	Ciart	circadian associated repressor of transcription [Source:MGI Symbol;Acc:MGI:2684975]	2
229615	Pias3	protein inhibitor of activated STAT 3 [Source:MGI Symbol;Acc:MGI:1913126]	2
229663	Csde1	cold shock domain containing E1, RNA binding [Source:MGI Symbol;Acc:MGI:92356]	2
229776	Cdc14a	CDC14 cell division cycle 14A [Source:MGI Symbol;Acc:MGI:2442676]	2
230088	Fam214b	family with sequence similarity 214, member B [Source:MGI Symbol;Acc:MGI:2441854]	2
230249	AI314180	expressed sequence AI314180 [Source:MGI Symbol;Acc:MGI:2140220]	2
230257	Ptbp3	polypyrimidine tract binding protein 3 [Source:MGI Symbol;Acc:MGI:1923334]	2
230484	Usp1	ubiquitin specific peptidase 1 [Source:MGI Symbol;Acc:MGI:2385198]	2
230674	Kdm4a	lysine (K)-specific demethylase 4A [Source:MGI Symbol;Acc:MGI:2446210]	2
230801	Pigv	phosphatidylinositol glycan anchor biosynthesis, class V [Source:MGI Symbol;Acc:MGI:2442480]	2
230848	Zbtb40	zinc finger and BTB domain containing 40 [Source:MGI Symbol;Acc:MGI:2682254]	2
231042	Nupl2	nucleoporin like 2 [Source:MGI Symbol;Acc:MGI:2387631]	2
231051	Kmt2c	lysine (K)-specific methyltransferase 2C [Source:MGI Symbol;Acc:MGI:2444959]	2
231430	Cox18	cytochrome c oxidase assembly protein 18 [Source:MGI Symbol;Acc:MGI:2448532]	2
231464	Cnot6l	CCR4-NOT transcription complex, subunit 6-like [Source:MGI Symbol;Acc:MGI:2443154]	2
231506	Lin54	lin-54 homolog (C. elegans) [Source:MGI Symbol;Acc:MGI:2140902]	2
231532	Arhgap24	Rho GTPase activating protein 24 [Source:MGI Symbol;Acc:MGI:1922647]	2
231630	Ficd	FIC domain containing [Source:MGI Symbol;Acc:MGI:1098550]	2
231633	Tmem119	transmembrane protein 119 [Source:MGI Symbol;Acc:MGI:2385228]	2
231646	Myo1h	myosin 1H [Source:MGI Symbol;Acc:MGI:1914674]	2
231712	Trafd1	TRAF type zinc finger domain containing 1 [Source:MGI Symbol;Acc:MGI:1923551]	2
231713	Naa25	N(alpha)-acetyltransferase 25, NatB auxiliary subunit [Source:MGI Symbol;Acc:MGI:2442563]	2
231798	Lrch4	leucine-rich repeats and calponin homology (CH) domain containing 4 [Source:MGI Symbol;Acc:MGI:1917193]	2
231801	Agfg2	ArfGAP with FG repeats 2 [Source:MGI Symbol;Acc:MGI:2443267]	2
231841	Brat1	BRCA1-associated ATM activator 1 [Source:MGI Symbol;Acc:MGI:1891679]	2
231858	Radil	Ras association and DIL domains [Source:MGI Symbol;Acc:MGI:2443088]	2
231861	Tnrc18	trinucleotide repeat containing 18 [Source:MGI Symbol;Acc:MGI:3648294]	2
231866	Zfp12	zinc finger protein 12 [Source:MGI Symbol;Acc:MGI:99157]	2
231876	Lmtk2	lemur tyrosine kinase 2 [Source:MGI Symbol;Acc:MGI:3036247]	2
231999	Plekha8	pleckstrin homology domain containing, family A (phosphoinositide binding specific) member 8 [Source:MGI Symbol;Acc:MGI:2681164]	2
232210	Hmces	5-hydroxymethylcytosine (hmC) binding, ES cell specific [Source:MGI Symbol;Acc:MGI:1914053]	2
232314	Ppp4r2	protein phosphatase 4, regulatory subunit 2 [Source:MGI Symbol;Acc:MGI:3027896]	2
232341	Wnk1	WNK lysine deficient protein kinase 1 [Source:MGI Symbol;Acc:MGI:2442092]	2
232430	Crebl2	cAMP responsive element binding protein-like 2 [Source:MGI Symbol;Acc:MGI:1889385]	2
232431	Gprc5a	G protein-coupled receptor, family C, group 5, member A [Source:MGI Symbol;Acc:MGI:1891250]	2
232491	Pyroxd1	pyridine nucleotide-disulphide oxidoreductase domain 1 [Source:MGI Symbol;Acc:MGI:2676395]	2
232566	Amn1	antagonist of mitotic exit network 1 [Source:MGI Symbol;Acc:MGI:2442933]	2
232807	Ppp1r12c	protein phosphatase 1, regulatory (inhibitor) subunit 12C [Source:MGI Symbol;Acc:MGI:1924258]	2
232816	Zfp628	zinc finger protein 628 [Source:MGI Symbol;Acc:MGI:2665174]	2
232969	Zfp428	zinc finger protein 428 [Source:MGI Symbol;Acc:MGI:1916463]	2
233011	Itpkc	inositol 1,4,5-trisphosphate 3-kinase C [Source:MGI Symbol;Acc:MGI:2442554]	2
233060	Zfp382	zinc finger protein 382 [Source:MGI Symbol;Acc:MGI:3588204]	2
233071	Arhgap33	Rho GTPase activating protein 33 [Source:MGI Symbol;Acc:MGI:2673998]	2
233208	Scaf1	SR-related CTD-associated factor 1 [Source:MGI Symbol;Acc:MGI:2141980]	2
233328	Lrrk1	leucine-rich repeat kinase 1 [Source:MGI Symbol;Acc:MGI:2142227]	2
233545	Emsy	EMSY, BRCA2-interacting transcriptional repressor [Source:MGI Symbol;Acc:MGI:1924203]	2
233575	Pgap2	post-GPI attachment to proteins 2 [Source:MGI Symbol;Acc:MGI:2385286]	2
233871	Atxn2l	ataxin 2-like [Source:MGI Symbol;Acc:MGI:2446242]	2
233875	Ino80e	INO80 complex subunit E [Source:MGI Symbol;Acc:MGI:2141881]	2
233895	Prr14	proline rich 14 [Source:MGI Symbol;Acc:MGI:2384565]	2
233904	Setd1a	SET domain containing 1A [Source:MGI Symbol;Acc:MGI:2446244]	2
233905	Zfp646	zinc finger protein 646 [Source:MGI Symbol;Acc:MGI:3665412]	2
234135	Nsd3	nuclear receptor binding SET domain protein 3 [Source:MGI Symbol;Acc:MGI:2142581]	2
234366	Gatad2a	GATA zinc finger domain containing 2A [Source:MGI Symbol;Acc:MGI:2384585]	2
234388	Ccdc124	coiled-coil domain containing 124 [Source:MGI Symbol;Acc:MGI:1916403]	2
234407	Colgalt1	collagen beta(1-O)galactosyltransferase 1 [Source:MGI Symbol;Acc:MGI:1924348]	2
234594	Cnot1	CCR4-NOT transcription complex, subunit 1 [Source:MGI Symbol;Acc:MGI:2442402]	2
234728	Cmtr2	cap methyltransferase 2 [Source:MGI Symbol;Acc:MGI:2384580]	2
235472	Prtg	protogenin [Source:MGI Symbol;Acc:MGI:2444710]	2
235493	Fam214a	family with sequence similarity 214, member A [Source:MGI Symbol;Acc:MGI:2387648]	2
235527	Plscr4	phospholipid scramblase 4 [Source:MGI Symbol;Acc:MGI:2143267]	2
235559	Topbp1	topoisomerase (DNA) II binding protein 1 [Source:MGI Symbol;Acc:MGI:1920018]	2
235584	Dusp7	dual specificity phosphatase 7 [Source:MGI Symbol;Acc:MGI:2387100]	2
236539	Phgdh	3-phosphoglycerate dehydrogenase [Source:MGI Symbol;Acc:MGI:1355330]	2
237073	Rbm41	RNA binding motif protein 41 [Source:MGI Symbol;Acc:MGI:2444923]	2
237107	Gnl3l	guanine nucleotide binding protein-like 3 (nucleolar)-like [Source:MGI Symbol;Acc:MGI:2448557]	2
237500	Tmtc3	transmembrane and tetratricopeptide repeat containing 3 [Source:MGI Symbol;Acc:MGI:3036255]	2
237868	Sarm1	sterile alpha and HEAT/Armadillo motif containing 1 [Source:MGI Symbol;Acc:MGI:2136419]	2
237928	Phospho1	phosphatase, orphan 1 [Source:MGI Symbol;Acc:MGI:2447348]	2
23794	Adamts5	a disintegrin-like and metallopeptidase (reprolysin type) with thrombospondin type 1 motif, 5 (aggrecanase-2) [Source:MGI Symbol;Acc:MGI:1346321]	2
237988	Cdr2l	cerebellar degeneration-related protein 2-like [Source:MGI Symbol;Acc:MGI:2684867]	2
23830	Capn10	calpain 10 [Source:MGI Symbol;Acc:MGI:1344392]	2
23871	Ets1	E26 avian leukemia oncogene 1, 5' domain [Source:MGI Symbol;Acc:MGI:95455]	2
23872	Ets2	E26 avian leukemia oncogene 2, 3' domain [Source:MGI Symbol;Acc:MGI:95456]	2
23879	Fxr2	fragile X mental retardation, autosomal homolog 2 [Source:MGI Symbol;Acc:MGI:1346074]	2
238799	Tnpo1	transportin 1 [Source:MGI Symbol;Acc:MGI:2681523]	2
23881	G3bp2	GTPase activating protein (SH3 domain) binding protein 2 [Source:MGI Symbol;Acc:MGI:2442040]	2
239336	Rxfp3	relaxin family peptide receptor 3 [Source:MGI Symbol;Acc:MGI:2441827]	2
239393	Lrp12	low density lipoprotein-related protein 12 [Source:MGI Symbol;Acc:MGI:2443132]	2
239555	Mief1	mitochondrial elongation factor 1 [Source:MGI Symbol;Acc:MGI:2146020]	2
239839	Ccdc14	coiled-coil domain containing 14 [Source:MGI Symbol;Acc:MGI:2443448]	2
239985	Arid1b	AT rich interactive domain 1B (SWI-like) [Source:MGI Symbol;Acc:MGI:1926129]	2
240064	Zfp799	zinc finger protein 799 [Source:MGI Symbol;Acc:MGI:2443934]	2
240087	Mdc1	mediator of DNA damage checkpoint 1 [Source:MGI Symbol;Acc:MGI:3525201]	2
24017	Rnf13	ring finger protein 13 [Source:MGI Symbol;Acc:MGI:1346341]	2
240427	Setbp1	SET binding protein 1 [Source:MGI Symbol;Acc:MGI:1933199]	2
240442	Adnp2	ADNP homeobox 2 [Source:MGI Symbol;Acc:MGI:2448562]	2
240514	Ccdc85b	coiled-coil domain containing 85B [Source:MGI Symbol;Acc:MGI:2147607]	2
240641	Kif20b	kinesin family member 20B [Source:MGI Symbol;Acc:MGI:2444576]	2
240672	Dusp5	dual specificity phosphatase 5 [Source:MGI Symbol;Acc:MGI:2685183]	2
240776	Kcnt2	potassium channel, subfamily T, member 2 [Source:MGI Symbol;Acc:MGI:3036273]	2
240869	Zbtb37	zinc finger and BTB domain containing 37 [Source:MGI Symbol;Acc:MGI:2444467]	2
24117	Wif1	Wnt inhibitory factor 1 [Source:MGI Symbol;Acc:MGI:1344332]	2
241308	Ralgps1	Ral GEF with PH domain and SH3 binding motif 1 [Source:MGI Symbol;Acc:MGI:1922008]	2
241576	Ldlrad3	low density lipoprotein receptor class A domain containing 3 [Source:MGI Symbol;Acc:MGI:2138856]	2
241915	Phc3	polyhomeotic-like 3 (Drosophila) [Source:MGI Symbol;Acc:MGI:2181434]	2
242083	Ppm1l	protein phosphatase 1 (formerly 2C)-like [Source:MGI Symbol;Acc:MGI:2139740]	2
242291	Impad1	inositol monophosphatase domain containing 1 [Source:MGI Symbol;Acc:MGI:1915720]	2
242406	Rgp1	RAB6A GEF compex partner 1 [Source:MGI Symbol;Acc:MGI:1915956]	2
242474	Tmem245	transmembrane protein 245 [Source:MGI Symbol;Acc:MGI:2445107]	2
242481	Palm2	paralemmin 2 [Source:MGI Symbol;Acc:MGI:1934601]	2
242736			2
242736	Pramef8	PRAME family member 8 [Source:MGI Symbol;Acc:MGI:2140473]	2
242864	Napepld	N-acyl phosphatidylethanolamine phospholipase D [Source:MGI Symbol;Acc:MGI:2140885]	2
242960	Fbxl5	F-box and leucine-rich repeat protein 5 [Source:MGI Symbol;Acc:MGI:2152883]	2
243382	Ppm1k	protein phosphatase 1K (PP2C domain containing) [Source:MGI Symbol;Acc:MGI:2442111]	2
244152	Tsku	tsukushi, small leucine rich proteoglycan [Source:MGI Symbol;Acc:MGI:2443855]	2
244216	Zfp771	zinc finger protein 771 [Source:MGI Symbol;Acc:MGI:2442050]	2
244329	Mcph1	microcephaly, primary autosomal recessive 1 [Source:MGI Symbol;Acc:MGI:2443308]	2
244349	Kat6a	K(lysine) acetyltransferase 6A [Source:MGI Symbol;Acc:MGI:2442415]	2
244421	Lonrf1	LON peptidase N-terminal domain and ring finger 1 [Source:MGI Symbol;Acc:MGI:3609241]	2
245368	Zfp300	zinc finger protein 300 [Source:MGI Symbol;Acc:MGI:3045326]	2
246104	Rhbdl3	rhomboid, veinlet-like 3 (Drosophila) [Source:MGI Symbol;Acc:MGI:2179276]	2
246179	Fktn	fukutin [Source:MGI Symbol;Acc:MGI:2179507]	2
252966	Cables2	CDK5 and Abl enzyme substrate 2 [Source:MGI Symbol;Acc:MGI:2182335]	2
252972	Tpcn1	two pore channel 1 [Source:MGI Symbol;Acc:MGI:2182472]	2
260409	Cdc42ep3	CDC42 effector protein (Rho GTPase binding) 3 [Source:MGI Symbol;Acc:MGI:2384718]	2
26396	Map2k2	mitogen-activated protein kinase kinase 2 [Source:MGI Symbol;Acc:MGI:1346867]	2
26400	Map2k7	mitogen-activated protein kinase kinase 7 [Source:MGI Symbol;Acc:MGI:1346871]	2
26404	Map3k12	mitogen-activated protein kinase kinase kinase 12 [Source:MGI Symbol;Acc:MGI:1346881]	2
26406	Map3k3	mitogen-activated protein kinase kinase kinase 3 [Source:MGI Symbol;Acc:MGI:1346874]	2
26420	Mapk9	mitogen-activated protein kinase 9 [Source:MGI Symbol;Acc:MGI:1346862]	2
26446	Psmb3	proteasome (prosome, macropain) subunit, beta type 3 [Source:MGI Symbol;Acc:MGI:1347014]	2
26466	Zfp260	zinc finger protein 260 [Source:MGI Symbol;Acc:MGI:1347071]	2
264895	Acsf2	acyl-CoA synthetase family member 2 [Source:MGI Symbol;Acc:MGI:2388287]	2
268373	Ppia	peptidylprolyl isomerase A [Source:MGI Symbol;Acc:MGI:97749]	2
268822	Adck5	aarF domain containing kinase 5 [Source:MGI Symbol;Acc:MGI:2679274]	2
26885	Casp8ap2	caspase 8 associated protein 2 [Source:MGI Symbol;Acc:MGI:1349399]	2
269003	Sap130	Sin3A associated protein [Source:MGI Symbol;Acc:MGI:1919782]	2
269198	Nbeal1	neurobeachin like 1 [Source:MGI Symbol;Acc:MGI:2444343]	2
269233	Fam171a1	family with sequence similarity 171, member A1 [Source:MGI Symbol;Acc:MGI:2442917]	2
26941	Slc9a3r1	solute carrier family 9 (sodium/hydrogen exchanger), member 3 regulator 1 [Source:MGI Symbol;Acc:MGI:1349482]	2
269473	Lrig2	leucine-rich repeats and immunoglobulin-like domains 2 [Source:MGI Symbol;Acc:MGI:2443718]	2
269593	Luzp1	leucine zipper protein 1 [Source:MGI Symbol;Acc:MGI:107629]	2
269704	Zfp664	zinc finger protein 664 [Source:MGI Symbol;Acc:MGI:2442505]	2
269800	Zfp384	zinc finger protein 384 [Source:MGI Symbol;Acc:MGI:2443203]	2
269823	Pon3	paraoxonase 3 [Source:MGI Symbol;Acc:MGI:106686]	2
269878	Megf8	multiple EGF-like-domains 8 [Source:MGI Symbol;Acc:MGI:2446294]	2
269959	Adamtsl3	ADAMTS-like 3 [Source:MGI Symbol;Acc:MGI:3028499]	2
270106	Rpl13	ribosomal protein L13 [Source:MGI Symbol;Acc:MGI:105922]	2
270151	Nlrx1	NLR family member X1 [Source:MGI Symbol;Acc:MGI:2429611]	2
270685	Mthfd1l	methylenetetrahydrofolate dehydrogenase (NADP+ dependent) 1-like [Source:MGI Symbol;Acc:MGI:1924836]	2
27096	Trappc3	trafficking protein particle complex 3 [Source:MGI Symbol;Acc:MGI:1351486]	2
271377	Zbtb11	zinc finger and BTB domain containing 11 [Source:MGI Symbol;Acc:MGI:2443876]	2
271564	Vps13a	vacuolar protein sorting 13A [Source:MGI Symbol;Acc:MGI:2444304]	2
271697	Cdk15	cyclin-dependent kinase 15 [Source:MGI Symbol;Acc:MGI:3583944]	2
271842	Rpusd2	RNA pseudouridylate synthase domain containing 2 [Source:MGI Symbol;Acc:MGI:1918066]	2
27273	Pdk4	pyruvate dehydrogenase kinase, isoenzyme 4 [Source:MGI Symbol;Acc:MGI:1351481]	2
27279	Tnfrsf12a	tumor necrosis factor receptor superfamily, member 12a [Source:MGI Symbol;Acc:MGI:1351484]	2
27360	Add3	adducin 3 (gamma) [Source:MGI Symbol;Acc:MGI:1351615]	2
27403	Abca7	ATP-binding cassette, sub-family A (ABC1), member 7 [Source:MGI Symbol;Acc:MGI:1351646]	2
27425	Atp5l	ATP synthase, H+ transporting, mitochondrial F0 complex, subunit G [Source:MGI Symbol;Acc:MGI:1351597]	2
276919	Gemin4	gem nuclear organelle associated protein 4 [Source:MGI Symbol;Acc:MGI:2449313]	2
277854	Depdc5	DEP domain containing 5 [Source:MGI Symbol;Acc:MGI:2141101]	2
27878	Tada1	transcriptional adaptor 1 [Source:MGI Symbol;Acc:MGI:1196415]	2
28081	Fam104a	family with sequence similarity 104, member A [Source:MGI Symbol;Acc:MGI:106351]	2
28169	Agpat3	1-acylglycerol-3-phosphate O-acyltransferase 3 [Source:MGI Symbol;Acc:MGI:1336186]	2
28199	Dcaf11	DDB1 and CUL4 associated factor 11 [Source:MGI Symbol;Acc:MGI:90168]	2
29805	Znhit2	zinc finger, HIT domain containing 2 [Source:MGI Symbol;Acc:MGI:1352481]	2
29810	Bag3	BCL2-associated athanogene 3 [Source:MGI Symbol;Acc:MGI:1352493]	2
29817	Igfbp7	insulin-like growth factor binding protein 7 [Source:MGI Symbol;Acc:MGI:1352480]	2
29877	Hdgfl3	HDGF like 3 [Source:MGI Symbol;Acc:MGI:1352760]	2
30046	Zfp292	zinc finger protein 292 [Source:MGI Symbol;Acc:MGI:1353423]	2
30839	Fbxw5	F-box and WD-40 domain protein 5 [Source:MGI Symbol;Acc:MGI:1354731]	2
30853	Mlf2	myeloid leukemia factor 2 [Source:MGI Symbol;Acc:MGI:1353554]	2
30930	Vps26a	VPS26 retromer complex component A [Source:MGI Symbol;Acc:MGI:1353654]	2
30937	Lmcd1	LIM and cysteine-rich domains 1 [Source:MGI Symbol;Acc:MGI:1353635]	2
30946	Abt1	activator of basal transcription 1 [Source:MGI Symbol;Acc:MGI:1353636]	2
30951	Cbx8	chromobox 8 [Source:MGI Symbol;Acc:MGI:1353589]	2
30960	Vapa	vesicle-associated membrane protein, associated protein A [Source:MGI Symbol;Acc:MGI:1353561]	2
317717	Sec22a	SEC22 homolog A, vesicle trafficking protein [Source:MGI Symbol;Acc:MGI:2447876]	2
319152	Hist1h3h	histone cluster 1, H3h [Source:MGI Symbol;Acc:MGI:2448349]	2
319158	Hist1h4i	histone cluster 1, H4i [Source:MGI Symbol;Acc:MGI:2448432]	2
319169	Hist1h2ak	histone cluster 1, H2ak [Source:MGI Symbol;Acc:MGI:2448297]	2
319178	Hist1h2bb	histone cluster 1, H2bb [Source:MGI Symbol;Acc:MGI:2448377]	2
319186	Hist1h2bm	histone cluster 1, H2bm [Source:MGI Symbol;Acc:MGI:2448404]	2
319189	Hist2h2bb	histone cluster 2, H2bb [Source:MGI Symbol;Acc:MGI:2448413]	2
319191	Hist1h2ai	histone cluster 1, H2ai [Source:MGI Symbol;Acc:MGI:2448457]	2
319475	Zfp672	zinc finger protein 672 [Source:MGI Symbol;Acc:MGI:2442105]	2
319481	Wdr59	WD repeat domain 59 [Source:MGI Symbol;Acc:MGI:2442115]	2
319604	Fam168a	family with sequence similarity 168, member A [Source:MGI Symbol;Acc:MGI:2442372]	2
319653	Slc25a40	solute carrier family 25, member 40 [Source:MGI Symbol;Acc:MGI:2442486]	2
319817	Rc3h2	ring finger and CCCH-type zinc finger domains 2 [Source:MGI Symbol;Acc:MGI:2442789]	2
319876	Cobll1	Cobl-like 1 [Source:MGI Symbol;Acc:MGI:2442894]	2
319885	Zcchc7	zinc finger, CCHC domain containing 7 [Source:MGI Symbol;Acc:MGI:2442912]	2
319899	Dock6	dedicator of cytokinesis 6 [Source:MGI Symbol;Acc:MGI:1914789]	2
319901	Dsel	dermatan sulfate epimerase-like [Source:MGI Symbol;Acc:MGI:2442948]	2
319934	Sbf2	SET binding factor 2 [Source:MGI Symbol;Acc:MGI:1921831]	2
319939	Tns3	tensin 3 [Source:MGI Symbol;Acc:MGI:2443012]	2
320181	Fndc7	fibronectin type III domain containing 7 [Source:MGI Symbol;Acc:MGI:2443535]	2
320183	Msrb3	methionine sulfoxide reductase B3 [Source:MGI Symbol;Acc:MGI:2443538]	2
320184	Lrrc58	leucine rich repeat containing 58 [Source:MGI Symbol;Acc:MGI:2443542]	2
320253	March3	membrane-associated ring finger (C3HC4) 3 [Source:MGI Symbol;Acc:MGI:2443667]	2
320438	Alg6	asparagine-linked glycosylation 6 (alpha-1,3,-glucosyltransferase) [Source:MGI Symbol;Acc:MGI:2444031]	2
320560	Dennd5b	DENN/MADD domain containing 5B [Source:MGI Symbol;Acc:MGI:2444273]	2
320713	Mysm1	myb-like, SWIRM and MPN domains 1 [Source:MGI Symbol;Acc:MGI:2444584]	2
320727	Ipo8	importin 8 [Source:MGI Symbol;Acc:MGI:2444611]	2
320878	Mical2	microtubule associated monooxygenase, calponin and LIM domain containing 2 [Source:MGI Symbol;Acc:MGI:2444947]	2
327826	Frs2	fibroblast growth factor receptor substrate 2 [Source:MGI Symbol;Acc:MGI:1100860]	2
328365	Zmiz1	zinc finger, MIZ-type containing 1 [Source:MGI Symbol;Acc:MGI:3040693]	2
328572	Ep300	E1A binding protein p300 [Source:MGI Symbol;Acc:MGI:1276116]	2
329003	Zfp516	zinc finger protein 516 [Source:MGI Symbol;Acc:MGI:2443957]	2
329679	Fnip2	folliculin interacting protein 2 [Source:MGI Symbol;Acc:MGI:2683054]	2
329739	Fam102b	family with sequence similarity 102, member B [Source:MGI Symbol;Acc:MGI:3036259]	2
329828	AI464131	expressed sequence AI464131 [Source:MGI Symbol;Acc:MGI:2140300]	2
330050	Fam185a	family with sequence similarity 185, member A [Source:MGI Symbol;Acc:MGI:2140983]	2
330064	Slc5a6	solute carrier family 5 (sodium-dependent vitamin transporter), member 6 [Source:MGI Symbol;Acc:MGI:2660847]	2
330323	Mindy4	MINDY lysine 48 deubiquitinase 4 [Source:MGI Symbol;Acc:MGI:3583959]	2
331004	Slc9a9	solute carrier family 9 (sodium/hydrogen exchanger), member 9 [Source:MGI Symbol;Acc:MGI:2679732]	2
332397	Nanos1	nanos homolog 1 (Drosophila) [Source:MGI Symbol;Acc:MGI:2669254]	2
338349	Cntln	centlein, centrosomal protein [Source:MGI Symbol;Acc:MGI:2443104]	2
338369	Tmem220	transmembrane protein 220 [Source:MGI Symbol;Acc:MGI:2443691]	2
353211	Prune2	prune homolog 2 [Source:MGI Symbol;Acc:MGI:1925004]	2
353310	Zfp703	zinc finger protein 703 [Source:MGI Symbol;Acc:MGI:2662729]	2
380664	Lemd3	LEM domain containing 3 [Source:MGI Symbol;Acc:MGI:3580376]	2
380928	Lmo7	LIM domain only 7 [Source:MGI Symbol;Acc:MGI:1353586]	2
380959	Alg10b	asparagine-linked glycosylation 10B (alpha-1,2-glucosyltransferase) [Source:MGI Symbol;Acc:MGI:2146159]	2
380967	Tmem106c	transmembrane protein 106C [Source:MGI Symbol;Acc:MGI:1196384]	2
381066	Zfp948	zinc finger protein 948 [Source:MGI Symbol;Acc:MGI:3040683]	2
381290	Atp2b4	ATPase, Ca++ transporting, plasma membrane 4 [Source:MGI Symbol;Acc:MGI:88111]	2
381413	Gpr176	G protein-coupled receptor 176 [Source:MGI Symbol;Acc:MGI:2685858]	2
381605	Tbc1d2	TBC1 domain family, member 2 [Source:MGI Symbol;Acc:MGI:2652885]	2
381802	Tsen2	tRNA splicing endonuclease subunit 2 [Source:MGI Symbol;Acc:MGI:2141599]	2
381990	Zbtb2	zinc finger and BTB domain containing 2 [Source:MGI Symbol;Acc:MGI:2685949]	2
382014	Ano8	anoctamin 8 [Source:MGI Symbol;Acc:MGI:2687327]	2
382019	Zfp882	zinc finger protein 882 [Source:MGI Symbol;Acc:MGI:3642748]	2
382066	Prdm10	PR domain containing 10 [Source:MGI Symbol;Acc:MGI:2682952]	2
382406	Poc1b	POC1 centriolar protein B [Source:MGI Symbol;Acc:MGI:1918511]	2
383295	Ypel5	yippee-like 5 (Drosophila) [Source:MGI Symbol;Acc:MGI:1916937]	2
384783	Irs2	insulin receptor substrate 2 [Source:MGI Symbol;Acc:MGI:109334]	2
386612	Thoc6	THO complex 6 [Source:MGI Symbol;Acc:MGI:2677480]	2
387524	Znrf2	zinc and ring finger 2 [Source:MGI Symbol;Acc:MGI:1196246]	2
407821	Znrf3	zinc and ring finger 3 [Source:MGI Symbol;Acc:MGI:3039616]	2
432486	Gnptab	N-acetylglucosamine-1-phosphate transferase, alpha and beta subunits [Source:MGI Symbol;Acc:MGI:3643902]	2
432508	Cpsf6	cleavage and polyadenylation specific factor 6 [Source:MGI Symbol;Acc:MGI:1913948]	2
433693	Akirin2	akirin 2 [Source:MGI Symbol;Acc:MGI:1889364]	2
435684	Shf	Src homology 2 domain containing F [Source:MGI Symbol;Acc:MGI:3613669]	2
445007	Nup85	nucleoporin 85 [Source:MGI Symbol;Acc:MGI:3046173]	2
50758	Fbxl17	F-box and leucine-rich repeat protein 17 [Source:MGI Symbol;Acc:MGI:1354704]	2
50785	Hs6st1	heparan sulfate 6-O-sulfotransferase 1 [Source:MGI Symbol;Acc:MGI:1354958]	2
50789	Fbxl3	F-box and leucine-rich repeat protein 3 [Source:MGI Symbol;Acc:MGI:1354702]	2
50884	Nckap1	NCK-associated protein 1 [Source:MGI Symbol;Acc:MGI:1355333]	2
50918	Myadm	myeloid-associated differentiation marker [Source:MGI Symbol;Acc:MGI:1355332]	2
50935	St6galnac6	ST6 (alpha-N-acetyl-neuraminyl-2,3-beta-galactosyl-1,3)-N-acetylgalactosaminide alpha-2,6-sialyltransferase 6 [Source:MGI Symbol;Acc:MGI:1355316]	2
51792	Ppp2r1a	protein phosphatase 2, regulatory subunit A, alpha [Source:MGI Symbol;Acc:MGI:1926334]	2
52036	Ppp6r3	protein phosphatase 6, regulatory subunit 3 [Source:MGI Symbol;Acc:MGI:1921807]	2
52064	Coq5	coenzyme Q5 methyltransferase [Source:MGI Symbol;Acc:MGI:1098643]	2
52118	Pvr	poliovirus receptor [Source:MGI Symbol;Acc:MGI:107741]	2
52123	Agpat5	1-acylglycerol-3-phosphate O-acyltransferase 5 (lysophosphatidic acid acyltransferase, epsilon) [Source:MGI Symbol;Acc:MGI:1196345]	2
52163	Camk1	calcium/calmodulin-dependent protein kinase I [Source:MGI Symbol;Acc:MGI:1098535]	2
52357	Wwc2	WW, C2 and coiled-coil domain containing 2 [Source:MGI Symbol;Acc:MGI:1261872]	2
52377	Rcn3	reticulocalbin 3, EF-hand calcium binding domain [Source:MGI Symbol;Acc:MGI:1277122]	2
52440	Tax1bp1	Tax1 (human T cell leukemia virus type I) binding protein 1 [Source:MGI Symbol;Acc:MGI:1289308]	2
52477	Angel2	angel homolog 2 [Source:MGI Symbol;Acc:MGI:1196310]	2
52551	Sgta	small glutamine-rich tetratricopeptide repeat (TPR)-containing, alpha [Source:MGI Symbol;Acc:MGI:1098703]	2
52575	Trmt10c	tRNA methyltransferase 10C [Source:MGI Symbol;Acc:MGI:1196261]	2
52615	Suz12	suppressor of zeste 12 homolog (Drosophila) [Source:MGI Symbol;Acc:MGI:1261758]	2
52639	Wipi1	WD repeat domain, phosphoinositide interacting 1 [Source:MGI Symbol;Acc:MGI:1261864]	2
52665	Echdc1	enoyl Coenzyme A hydratase domain containing 1 [Source:MGI Symbol;Acc:MGI:1277169]	2
52822	Rufy3	RUN and FYVE domain containing 3 [Source:MGI Symbol;Acc:MGI:106484]	2
52829	Lurap1l	leucine rich adaptor protein 1-like [Source:MGI Symbol;Acc:MGI:106510]	2
52857	Gramd1a	GRAM domain containing 1A [Source:MGI Symbol;Acc:MGI:105490]	2
53374	Chst3	carbohydrate (chondroitin 6/keratan) sulfotransferase 3 [Source:MGI Symbol;Acc:MGI:1858224]	2
53379	Hnrnpa2b1	heterogeneous nuclear ribonucleoprotein A2/B1 [Source:MGI Symbol;Acc:MGI:104819]	2
53599	Cd164	CD164 antigen [Source:MGI Symbol;Acc:MGI:1859568]	2
53605	Nap1l1	nucleosome assembly protein 1-like 1 [Source:MGI Symbol;Acc:MGI:1855693]	2
53618	Fut8	fucosyltransferase 8 [Source:MGI Symbol;Acc:MGI:1858901]	2
53817	Ddx39b	DEAD (Asp-Glu-Ala-Asp) box polypeptide 39B [Source:MGI Symbol;Acc:MGI:99240]	2
53860	Sept9	septin 9 [Source:MGI Symbol;Acc:MGI:1858222]	2
53895	Clpp	caseinolytic mitochondrial matrix peptidase proteolytic subunit [Source:MGI Symbol;Acc:MGI:1858213]	2
53970	Rfx5	regulatory factor X, 5 (influences HLA class II expression) [Source:MGI Symbol;Acc:MGI:1858421]	2
54125	Polm	polymerase (DNA directed), mu [Source:MGI Symbol;Acc:MGI:1860191]	2
54130	Actr1a	ARP1 actin-related protein 1A, centractin alpha [Source:MGI Symbol;Acc:MGI:1858964]	2
54138	Atxn10	ataxin 10 [Source:MGI Symbol;Acc:MGI:1859293]	2
54153	Rasa4	RAS p21 protein activator 4 [Source:MGI Symbol;Acc:MGI:1858600]	2
54160	Copg2	coatomer protein complex, subunit gamma 2 [Source:MGI Symbol;Acc:MGI:1858683]	2
54161	Copg1	coatomer protein complex, subunit gamma 1 [Source:MGI Symbol;Acc:MGI:1858696]	2
54343	Atf7ip	activating transcription factor 7 interacting protein [Source:MGI Symbol;Acc:MGI:1858965]	2
54351	Elp5	elongator acetyltransferase complex subunit 5 [Source:MGI Symbol;Acc:MGI:1859017]	2
54375	Azin1	antizyme inhibitor 1 [Source:MGI Symbol;Acc:MGI:1859169]	2
54381	Cpq	carboxypeptidase Q [Source:MGI Symbol;Acc:MGI:1889205]	2
54399	Bet1l	Bet1 golgi vesicular membrane trafficking protein like [Source:MGI Symbol;Acc:MGI:1913128]	2
545428	Ccdc141	coiled-coil domain containing 141 [Source:MGI Symbol;Acc:MGI:1919735]	2
545622	Ptpn3	protein tyrosine phosphatase, non-receptor type 3 [Source:MGI Symbol;Acc:MGI:105307]	2
546071	Mast3	microtubule associated serine/threonine kinase 3 [Source:MGI Symbol;Acc:MGI:2683541]	2
54635	Pdgfc	platelet-derived growth factor, C polypeptide [Source:MGI Symbol;Acc:MGI:1859631]	2
54650	Sfmbt1	Scm-like with four mbt domains 1 [Source:MGI Symbol;Acc:MGI:1859609]	2
54720	Rcan1	regulator of calcineurin 1 [Source:MGI Symbol;Acc:MGI:1890564]	2
54721	Tyk2	tyrosine kinase 2 [Source:MGI Symbol;Acc:MGI:1929470]	2
55927	Hes6	hairy and enhancer of split 6 [Source:MGI Symbol;Acc:MGI:1859852]	2
55935	Fnbp4	formin binding protein 4 [Source:MGI Symbol;Acc:MGI:1860513]	2
55982	Paxip1	PAX interacting (with transcription-activation domain) protein 1 [Source:MGI Symbol;Acc:MGI:1890430]	2
55992	Trim3	tripartite motif-containing 3 [Source:MGI Symbol;Acc:MGI:1860040]	2
56009	Alyref2	Aly/REF export factor 2 [Source:MGI Symbol;Acc:MGI:1913144]	2
56041	Uso1	USO1 vesicle docking factor [Source:MGI Symbol;Acc:MGI:1929095]	2
56045	Samhd1	SAM domain and HD domain, 1 [Source:MGI Symbol;Acc:MGI:1927468]	2
56055	Gtpbp2	GTP binding protein 2 [Source:MGI Symbol;Acc:MGI:1860138]	2
56075	Pdss1	prenyl (solanesyl) diphosphate synthase, subunit 1 [Source:MGI Symbol;Acc:MGI:1889278]	2
56150	Mad2l1	MAD2 mitotic arrest deficient-like 1 [Source:MGI Symbol;Acc:MGI:1860374]	2
56176	Pigp	phosphatidylinositol glycan anchor biosynthesis, class P [Source:MGI Symbol;Acc:MGI:1860433]	2
56199	Abcb10	ATP-binding cassette, sub-family B (MDR/TAP), member 10 [Source:MGI Symbol;Acc:MGI:1860508]	2
56213	Htra1	HtrA serine peptidase 1 [Source:MGI Symbol;Acc:MGI:1929076]	2
56218	Patz1	POZ (BTB) and AT hook containing zinc finger 1 [Source:MGI Symbol;Acc:MGI:1891832]	2
56275	Rbm14	RNA binding motif protein 14 [Source:MGI Symbol;Acc:MGI:1929092]	2
56278	Gkap1	G kinase anchoring protein 1 [Source:MGI Symbol;Acc:MGI:1891694]	2
56289	Rassf1	Ras association (RalGDS/AF-6) domain family member 1 [Source:MGI Symbol;Acc:MGI:1928386]	2
56307	Metap2	methionine aminopeptidase 2 [Source:MGI Symbol;Acc:MGI:1929701]	2
56312	Nupr1	nuclear protein transcription regulator 1 [Source:MGI Symbol;Acc:MGI:1891834]	2
56324	Stam2	signal transducing adaptor molecule (SH3 domain and ITAM motif) 2 [Source:MGI Symbol;Acc:MGI:1929100]	2
56327	Arl2	ADP-ribosylation factor-like 2 [Source:MGI Symbol;Acc:MGI:1928393]	2
56334	Tmed2	transmembrane p24 trafficking protein 2 [Source:MGI Symbol;Acc:MGI:1929269]	2
56336	B4galt5	UDP-Gal:betaGlcNAc beta 1,4-galactosyltransferase, polypeptide 5 [Source:MGI Symbol;Acc:MGI:1927169]	2
56351	Ptges3	prostaglandin E synthase 3 [Source:MGI Symbol;Acc:MGI:1929282]	2
56358	Copz2	coatomer protein complex, subunit zeta 2 [Source:MGI Symbol;Acc:MGI:1929008]	2
56392	Shoc2	soc-2 (suppressor of clear) homolog (C. elegans) [Source:MGI Symbol;Acc:MGI:1927197]	2
56397	Morf4l2	mortality factor 4 like 2 [Source:MGI Symbol;Acc:MGI:1927167]	2
56399	Akap8	A kinase (PRKA) anchor protein 8 [Source:MGI Symbol;Acc:MGI:1928488]	2
56401	P3h1	prolyl 3-hydroxylase 1 [Source:MGI Symbol;Acc:MGI:1888921]	2
56404	Trip4	thyroid hormone receptor interactor 4 [Source:MGI Symbol;Acc:MGI:1928469]	2
56409	Nudt3	nudix (nucleotide diphosphate linked moiety X)-type motif 3 [Source:MGI Symbol;Acc:MGI:1928484]	2
56421	Pfkp	phosphofructokinase, platelet [Source:MGI Symbol;Acc:MGI:1891833]	2
56430	Clip1	CAP-GLY domain containing linker protein 1 [Source:MGI Symbol;Acc:MGI:1928401]	2
56431	Dstn	destrin [Source:MGI Symbol;Acc:MGI:1929270]	2
56449	Ybx3	Y box protein 3 [Source:MGI Symbol;Acc:MGI:2137670]	2
56454	Aldh18a1	aldehyde dehydrogenase 18 family, member A1 [Source:MGI Symbol;Acc:MGI:1888908]	2
56456	Actl6a	actin-like 6A [Source:MGI Symbol;Acc:MGI:1861453]	2
56463	Snd1	staphylococcal nuclease and tudor domain containing 1 [Source:MGI Symbol;Acc:MGI:1929266]	2
56473	Fads2	fatty acid desaturase 2 [Source:MGI Symbol;Acc:MGI:1930079]	2
56491	Vapb	vesicle-associated membrane protein, associated protein B and C [Source:MGI Symbol;Acc:MGI:1928744]	2
56515	Rnf138	ring finger protein 138 [Source:MGI Symbol;Acc:MGI:1929211]	2
56530	Cnpy2	canopy FGF signaling regulator 2 [Source:MGI Symbol;Acc:MGI:1928477]	2
56542	Ick	intestinal cell kinase [Source:MGI Symbol;Acc:MGI:1934157]	2
56632	Sphk2	sphingosine kinase 2 [Source:MGI Symbol;Acc:MGI:1861380]	2
56693	Crtap	cartilage associated protein [Source:MGI Symbol;Acc:MGI:1891221]	2
56695	Pnkd	paroxysmal nonkinesiogenic dyskinesia [Source:MGI Symbol;Acc:MGI:1930773]	2
56697	Akap10	A kinase (PRKA) anchor protein 10 [Source:MGI Symbol;Acc:MGI:1890218]	2
56703	Pigo	phosphatidylinositol glycan anchor biosynthesis, class O [Source:MGI Symbol;Acc:MGI:1861452]	2
56706	Ccnl1	cyclin L1 [Source:MGI Symbol;Acc:MGI:1922664]	2
56708	Clcf1	cardiotrophin-like cytokine factor 1 [Source:MGI Symbol;Acc:MGI:1930088]	2
56715	Rabgef1	RAB guanine nucleotide exchange factor (GEF) 1 [Source:MGI Symbol;Acc:MGI:1929459]	2
56758	Mbnl1	muscleblind like splicing factor 1 [Source:MGI Symbol;Acc:MGI:1928482]	2
56784	Ralgapa1	Ral GTPase activating protein, alpha subunit 1 [Source:MGI Symbol;Acc:MGI:1931050]	2
56790	Supt20	suppressor of Ty 20 [Source:MGI Symbol;Acc:MGI:1929651]	2
56791	Ube2l6	ubiquitin-conjugating enzyme E2L 6 [Source:MGI Symbol;Acc:MGI:1914500]	2
56844	Tssc4	tumor-suppressing subchromosomal transferable fragment 4 [Source:MGI Symbol;Acc:MGI:1861712]	2
57138	Slc12a5	solute carrier family 12, member 5 [Source:MGI Symbol;Acc:MGI:1862037]	2
57170	Dolpp1	dolichyl pyrophosphate phosphatase 1 [Source:MGI Symbol;Acc:MGI:1914093]	2
57316	C1d	C1D nuclear receptor co-repressor [Source:MGI Symbol;Acc:MGI:1927354]	2
57342	Parva	parvin, alpha [Source:MGI Symbol;Acc:MGI:1931144]	2
57436	Gabarapl1	gamma-aminobutyric acid (GABA) A receptor-associated protein-like 1 [Source:MGI Symbol;Acc:MGI:1914980]	2
57750	Wdr12	WD repeat domain 12 [Source:MGI Symbol;Acc:MGI:1927241]	2
57810	Cdon	cell adhesion molecule-related/down-regulated by oncogenes [Source:MGI Symbol;Acc:MGI:1926387]	2
58250	Chst11	carbohydrate sulfotransferase 11 [Source:MGI Symbol;Acc:MGI:1927166]	2
58887	Repin1	replication initiator 1 [Source:MGI Symbol;Acc:MGI:1889817]	2
58988	Rps6kb2	ribosomal protein S6 kinase, polypeptide 2 [Source:MGI Symbol;Acc:MGI:1927343]	2
58996	Arhgap23	Rho GTPase activating protein 23 [Source:MGI Symbol;Acc:MGI:3697726]	2
58998	Nectin3	nectin cell adhesion molecule 3 [Source:MGI Symbol;Acc:MGI:1930171]	2
59015	Nup160	nucleoporin 160 [Source:MGI Symbol;Acc:MGI:1926227]	2
59016	Thap11	THAP domain containing 11 [Source:MGI Symbol;Acc:MGI:1930964]	2
59021	Rab2a	RAB2A, member RAS oncogene family [Source:MGI Symbol;Acc:MGI:1928750]	2
59022	Edf1	endothelial differentiation-related factor 1 [Source:MGI Symbol;Acc:MGI:1891227]	2
59027	Nampt	nicotinamide phosphoribosyltransferase [Source:MGI Symbol;Acc:MGI:1929865]	2
59041	Stk25	serine/threonine kinase 25 (yeast) [Source:MGI Symbol;Acc:MGI:1891699]	2
59048	C1galt1c1	C1GALT1-specific chaperone 1 [Source:MGI Symbol;Acc:MGI:1913493]	2
59052	Mettl9	methyltransferase like 9 [Source:MGI Symbol;Acc:MGI:1914862]	2
60406	Sap30	sin3 associated polypeptide [Source:MGI Symbol;Acc:MGI:1929129]	2
60527	Fads3	fatty acid desaturase 3 [Source:MGI Symbol;Acc:MGI:1928740]	2
60599	Trp53inp1	transformation related protein 53 inducible nuclear protein 1 [Source:MGI Symbol;Acc:MGI:1926609]	2
620695	Gm13889	predicted gene 13889 [Source:MGI Symbol;Acc:MGI:3652053]	2
621893	Hist2h2ab	histone cluster 2, H2ab [Source:MGI Symbol;Acc:MGI:2448314]	2
622320	Kctd21	potassium channel tetramerisation domain containing 21 [Source:MGI Symbol;Acc:MGI:3643121]	2
623661	Lipt1	lipoyltransferase 1 [Source:MGI Symbol;Acc:MGI:3645211]	2
625249	Gpx4	glutathione peroxidase 4 [Source:MGI Symbol;Acc:MGI:104767]	2
64143	Ralb	v-ral simian leukemia viral oncogene B [Source:MGI Symbol;Acc:MGI:1927244]	2
64291	Osbpl1a	oxysterol binding protein-like 1A [Source:MGI Symbol;Acc:MGI:1927551]	2
64296	Abhd8	abhydrolase domain containing 8 [Source:MGI Symbol;Acc:MGI:1918946]	2
64453	Zfp280b	zinc finger protein 280B [Source:MGI Symbol;Acc:MGI:1927865]	2
64540	Tspan4	tetraspanin 4 [Source:MGI Symbol;Acc:MGI:1928097]	2
64817	Svep1	sushi, von Willebrand factor type A, EGF and pentraxin domain containing 1 [Source:MGI Symbol;Acc:MGI:1928849]	2
64930	Tsc1	tuberous sclerosis 1 [Source:MGI Symbol;Acc:MGI:1929183]	2
65019	Rpl23	ribosomal protein L23 [Source:MGI Symbol;Acc:MGI:1929455]	2
65020	Zfp110	zinc finger protein 110 [Source:MGI Symbol;Acc:MGI:1890378]	2
65098	Zfand6	zinc finger, AN1-type domain 6 [Source:MGI Symbol;Acc:MGI:1929510]	2
65099	Irak1bp1	interleukin-1 receptor-associated kinase 1 binding protein 1 [Source:MGI Symbol;Acc:MGI:1929475]	2
65103	Arl6ip6	ADP-ribosylation factor-like 6 interacting protein 6 [Source:MGI Symbol;Acc:MGI:1929507]	2
65112	Pmepa1	prostate transmembrane protein, androgen induced 1 [Source:MGI Symbol;Acc:MGI:1929600]	2
652925	Tmem243	transmembrane protein 243, mitochondrial [Source:MGI Symbol;Acc:MGI:3606159]	2
654824	Ankrd37	ankyrin repeat domain 37 [Source:MGI Symbol;Acc:MGI:3603344]	2
65970	Lima1	LIM domain and actin binding 1 [Source:MGI Symbol;Acc:MGI:1920992]	2
66043	Atp5d	ATP synthase, H+ transporting, mitochondrial F1 complex, delta subunit [Source:MGI Symbol;Acc:MGI:1913293]	2
66047	Mrpl54	mitochondrial ribosomal protein L54 [Source:MGI Symbol;Acc:MGI:1913297]	2
66056	Zfp524	zinc finger protein 524 [Source:MGI Symbol;Acc:MGI:1916740]	2
66075	Chchd3	coiled-coil-helix-coiled-coil-helix domain containing 3 [Source:MGI Symbol;Acc:MGI:1913325]	2
66086	Fopnl	Fgfr1op N-terminal like [Source:MGI Symbol;Acc:MGI:1913336]	2
66092	Ghitm	growth hormone inducible transmembrane protein [Source:MGI Symbol;Acc:MGI:1913342]	2
66140	Ska2	spindle and kinetochore associated complex subunit 2 [Source:MGI Symbol;Acc:MGI:1913390]	2
66171	Pgls	6-phosphogluconolactonase [Source:MGI Symbol;Acc:MGI:1913421]	2
66179	Ogfod3	2-oxoglutarate and iron-dependent oxygenase domain containing 3 [Source:MGI Symbol;Acc:MGI:1913429]	2
66180	P3h4	prolyl 3-hydroxylase family member 4 (non-enzymatic) [Source:MGI Symbol;Acc:MGI:1913430]	2
66181	Nop10	NOP10 ribonucleoprotein [Source:MGI Symbol;Acc:MGI:1913431]	2
66191	Ier3ip1	immediate early response 3 interacting protein 1 [Source:MGI Symbol;Acc:MGI:1913441]	2
66197	Cks2	CDC28 protein kinase regulatory subunit 2 [Source:MGI Symbol;Acc:MGI:1913447]	2
66200	Commd6	COMM domain containing 6 [Source:MGI Symbol;Acc:MGI:1913450]	2
66230	Mrps28	mitochondrial ribosomal protein S28 [Source:MGI Symbol;Acc:MGI:1913480]	2
66234	Msmo1	methylsterol monoxygenase 1 [Source:MGI Symbol;Acc:MGI:1913484]	2
66241	Tmem9	transmembrane protein 9 [Source:MGI Symbol;Acc:MGI:1913491]	2
66257	Nicn1	nicolin 1 [Source:MGI Symbol;Acc:MGI:1913507]	2
66266	Eapp	E2F-associated phosphoprotein [Source:MGI Symbol;Acc:MGI:1913516]	2
66271	Tmem126a	transmembrane protein 126A [Source:MGI Symbol;Acc:MGI:1913521]	2
66290	Atp6v1g1	ATPase, H+ transporting, lysosomal V1 subunit G1 [Source:MGI Symbol;Acc:MGI:1913540]	2
66291	Smim8	small integral membrane protein 8 [Source:MGI Symbol;Acc:MGI:1913541]	2
66302	Rmdn1	regulator of microtubule dynamics 1 [Source:MGI Symbol;Acc:MGI:1913552]	2
66306	Fam53c	family with sequence similarity 53, member C [Source:MGI Symbol;Acc:MGI:1913556]	2
66310	Dpy30	dpy-30, histone methyltransferase complex regulatory subunit [Source:MGI Symbol;Acc:MGI:1913560]	2
66315	Senp7	SUMO1/sentrin specific peptidase 7 [Source:MGI Symbol;Acc:MGI:1913565]	2
66368	Rtca	RNA 3'-terminal phosphate cyclase [Source:MGI Symbol;Acc:MGI:1913618]	2
66375	Dhrs7	dehydrogenase/reductase (SDR family) member 7 [Source:MGI Symbol;Acc:MGI:1913625]	2
66403	Asf1a	anti-silencing function 1A histone chaperone [Source:MGI Symbol;Acc:MGI:1913653]	2
66408	Aptx	aprataxin [Source:MGI Symbol;Acc:MGI:1913658]	2
66410	Mterf3	mitochondrial transcription termination factor 3 [Source:MGI Symbol;Acc:MGI:1913660]	2
66414	Ndufa12	NADH dehydrogenase (ubiquinone) 1 alpha subcomplex, 12 [Source:MGI Symbol;Acc:MGI:1913664]	2
66455	Cnpy4	canopy FGF signaling regulator 4 [Source:MGI Symbol;Acc:MGI:1913705]	2
66471	Anp32e	acidic (leucine-rich) nuclear phosphoprotein 32 family, member E [Source:MGI Symbol;Acc:MGI:1913721]	2
66498	Dda1	DET1 and DDB1 associated 1 [Source:MGI Symbol;Acc:MGI:1913748]	2
665270	Plb1	phospholipase B1 [Source:MGI Symbol;Acc:MGI:1922406]	2
66537	Pomp	proteasome maturation protein [Source:MGI Symbol;Acc:MGI:1913787]	2
66570	Cenpm	centromere protein M [Source:MGI Symbol;Acc:MGI:1913820]	2
66616	Snx9	sorting nexin 9 [Source:MGI Symbol;Acc:MGI:1913866]	2
66659	Acp6	acid phosphatase 6, lysophosphatidic [Source:MGI Symbol;Acc:MGI:1931010]	2
66700	Chmp3	charged multivesicular body protein 3 [Source:MGI Symbol;Acc:MGI:1913950]	2
66704	Rbm4b	RNA binding motif protein 4B [Source:MGI Symbol;Acc:MGI:1913954]	2
66711	Sbds	SBDS ribosome assembly guanine nucleotide exchange factor [Source:MGI Symbol;Acc:MGI:1913961]	2
66736	Emc2	ER membrane protein complex subunit 2 [Source:MGI Symbol;Acc:MGI:1913986]	2
66817	Tmem170	transmembrane protein 170 [Source:MGI Symbol;Acc:MGI:106426]	2
66818	Smim7	small integral membrane protein 7 [Source:MGI Symbol;Acc:MGI:1914068]	2
66854	Trim35	tripartite motif-containing 35 [Source:MGI Symbol;Acc:MGI:1914104]	2
66855	Tcf25	transcription factor 25 (basic helix-loop-helix) [Source:MGI Symbol;Acc:MGI:1914105]	2
66866	Nhlrc2	NHL repeat containing 2 [Source:MGI Symbol;Acc:MGI:1914116]	2
66867	Hmg20a	high mobility group 20A [Source:MGI Symbol;Acc:MGI:1914117]	2
66869	Zfp869	zinc finger protein 869 [Source:MGI Symbol;Acc:MGI:1914119]	2
66874	Ncbp3	nuclear cap binding subunit 3 [Source:MGI Symbol;Acc:MGI:1914124]	2
66881	Pcyox1	prenylcysteine oxidase 1 [Source:MGI Symbol;Acc:MGI:1914131]	2
66882	Bzw1	basic leucine zipper and W2 domains 1 [Source:MGI Symbol;Acc:MGI:1914132]	2
66885	Acadsb	acyl-Coenzyme A dehydrogenase, short/branched chain [Source:MGI Symbol;Acc:MGI:1914135]	2
66887	Lonp2	lon peptidase 2, peroxisomal [Source:MGI Symbol;Acc:MGI:1914137]	2
66892	Eif4e3	eukaryotic translation initiation factor 4E member 3 [Source:MGI Symbol;Acc:MGI:1914142]	2
66894	Wwp2	WW domain containing E3 ubiquitin protein ligase 2 [Source:MGI Symbol;Acc:MGI:1914144]	2
66913	Kdelr2	KDEL (Lys-Asp-Glu-Leu) endoplasmic reticulum protein retention receptor 2 [Source:MGI Symbol;Acc:MGI:1914163]	2
66949	Trim59	tripartite motif-containing 59 [Source:MGI Symbol;Acc:MGI:1914199]	2
66962	Swsap1	SWIM type zinc finger 7 associated protein 1 [Source:MGI Symbol;Acc:MGI:1914212]	2
66988	Lap3	leucine aminopeptidase 3 [Source:MGI Symbol;Acc:MGI:1914238]	2
66989	Kctd20	potassium channel tetramerisation domain containing 20 [Source:MGI Symbol;Acc:MGI:1914239]	2
66993	Smarcd3	SWI/SNF related, matrix associated, actin dependent regulator of chromatin, subfamily d, member 3 [Source:MGI Symbol;Acc:MGI:1914243]	2
67037	Pmf1	polyamine-modulated factor 1 [Source:MGI Symbol;Acc:MGI:1914287]	2
67041	Oxct1	3-oxoacid CoA transferase 1 [Source:MGI Symbol;Acc:MGI:1914291]	2
67057	Yaf2	YY1 associated factor 2 [Source:MGI Symbol;Acc:MGI:1914307]	2
67068	Dynlrb1	dynein light chain roadblock-type 1 [Source:MGI Symbol;Acc:MGI:1914318]	2
67095	Trak1	trafficking protein, kinesin binding 1 [Source:MGI Symbol;Acc:MGI:1914345]	2
67099	Mettl21a	methyltransferase like 21A [Source:MGI Symbol;Acc:MGI:1914349]	2
67115	Rpl14	ribosomal protein L14 [Source:MGI Symbol;Acc:MGI:1914365]	2
67116	Cuedc2	CUE domain containing 2 [Source:MGI Symbol;Acc:MGI:1914366]	2
67130	Ndufa6	NADH dehydrogenase (ubiquinone) 1 alpha subcomplex, 6 (B14) [Source:MGI Symbol;Acc:MGI:1914380]	2
67141	Fbxo5	F-box protein 5 [Source:MGI Symbol;Acc:MGI:1914391]	2
67151	Psmd9	proteasome (prosome, macropain) 26S subunit, non-ATPase, 9 [Source:MGI Symbol;Acc:MGI:1914401]	2
67186	Rplp2	ribosomal protein, large P2 [Source:MGI Symbol;Acc:MGI:1914436]	2
67200	Ccdc77	coiled-coil domain containing 77 [Source:MGI Symbol;Acc:MGI:1914450]	2
67213	Cmtm6	CKLF-like MARVEL transmembrane domain containing 6 [Source:MGI Symbol;Acc:MGI:2447165]	2
67246	2810474O19Rik	RIKEN cDNA 2810474O19 gene [Source:MGI Symbol;Acc:MGI:1914496]	2
67247	Marc2	mitochondrial amidoxime reducing component 2 [Source:MGI Symbol;Acc:MGI:1914497]	2
67268	Myl12a	myosin, light chain 12A, regulatory, non-sarcomeric [Source:MGI Symbol;Acc:MGI:1914518]	2
67290	3110040N11Rik	RIKEN cDNA 3110040N11 gene [Source:MGI Symbol;Acc:MGI:1914540]	2
67313	5730559C18Rik	RIKEN cDNA 5730559C18 gene [Source:MGI Symbol;Acc:MGI:1921579]	2
67371	Gtf3c6	general transcription factor IIIC, polypeptide 6, alpha [Source:MGI Symbol;Acc:MGI:1914621]	2
67379	Dedd2	death effector domain-containing DNA binding protein 2 [Source:MGI Symbol;Acc:MGI:1914629]	2
67414	Mfn1	mitofusin 1 [Source:MGI Symbol;Acc:MGI:1914664]	2
67437	Ssr3	signal sequence receptor, gamma [Source:MGI Symbol;Acc:MGI:1914687]	2
67448	Plxdc2	plexin domain containing 2 [Source:MGI Symbol;Acc:MGI:1914698]	2
67452	Pnpla8	patatin-like phospholipase domain containing 8 [Source:MGI Symbol;Acc:MGI:1914702]	2
67487	Dhx40	DEAH (Asp-Glu-Ala-His) box polypeptide 40 [Source:MGI Symbol;Acc:MGI:1914737]	2
67500	Ccar1	cell division cycle and apoptosis regulator 1 [Source:MGI Symbol;Acc:MGI:1914750]	2
67513	Faap20	Fanconi anemia core complex associated protein 20 [Source:MGI Symbol;Acc:MGI:1914763]	2
67534	Ttll4	tubulin tyrosine ligase-like family, member 4 [Source:MGI Symbol;Acc:MGI:1914784]	2
67602	Necap1	NECAP endocytosis associated 1 [Source:MGI Symbol;Acc:MGI:1914852]	2
67665	Dctn4	dynactin 4 [Source:MGI Symbol;Acc:MGI:1914915]	2
67671	Rpl38	ribosomal protein L38 [Source:MGI Symbol;Acc:MGI:1914921]	2
67673	Elob	elongin B [Source:MGI Symbol;Acc:MGI:1914923]	2
67684	Luc7l3	LUC7-like 3 (S. cerevisiae) [Source:MGI Symbol;Acc:MGI:1914934]	2
67695	Ost4	oligosaccharyltransferase complex subunit 4 (non-catalytic) [Source:MGI Symbol;Acc:MGI:1914945]	2
67704	1810037I17Rik	RIKEN cDNA 1810037I17 gene [Source:MGI Symbol;Acc:MGI:1914954]	2
67731	Fbxo32	F-box protein 32 [Source:MGI Symbol;Acc:MGI:1914981]	2
67739	Slc48a1	solute carrier family 48 (heme transporter), member 1 [Source:MGI Symbol;Acc:MGI:1914989]	2
67760	Slc38a2	solute carrier family 38, member 2 [Source:MGI Symbol;Acc:MGI:1915010]	2
67774	Borcs5	BLOC-1 related complex subunit 5 [Source:MGI Symbol;Acc:MGI:1915024]	2
67784	Plxnd1	plexin D1 [Source:MGI Symbol;Acc:MGI:2154244]	2
67856	Echdc3	enoyl Coenzyme A hydratase domain containing 3 [Source:MGI Symbol;Acc:MGI:1915106]	2
67870	Enoph1	enolase-phosphatase 1 [Source:MGI Symbol;Acc:MGI:1915120]	2
67876	Coq10b	coenzyme Q10B [Source:MGI Symbol;Acc:MGI:1915126]	2
67883	Uxs1	UDP-glucuronate decarboxylase 1 [Source:MGI Symbol;Acc:MGI:1915133]	2
67886	Camsap2	calmodulin regulated spectrin-associated protein family, member 2 [Source:MGI Symbol;Acc:MGI:1922434]	2
67889	Rbm18	RNA binding motif protein 18 [Source:MGI Symbol;Acc:MGI:1915139]	2
67946	Spata6	spermatogenesis associated 6 [Source:MGI Symbol;Acc:MGI:1915196]	2
67951	Tubb6	tubulin, beta 6 class V [Source:MGI Symbol;Acc:MGI:1915201]	2
67979	Atad1	ATPase family, AAA domain containing 1 [Source:MGI Symbol;Acc:MGI:1915229]	2
68016	Cavin4	caveolae associated 4 [Source:MGI Symbol;Acc:MGI:1915266]	2
68033	Cox19	cytochrome c oxidase assembly protein 19 [Source:MGI Symbol;Acc:MGI:1915283]	2
68038	Chid1	chitinase domain containing 1 [Source:MGI Symbol;Acc:MGI:1915288]	2
68047	Mpnd	MPN domain containing [Source:MGI Symbol;Acc:MGI:1915297]	2
68051	Nutf2	nuclear transport factor 2 [Source:MGI Symbol;Acc:MGI:1915301]	2
68066	Slc25a39	solute carrier family 25, member 39 [Source:MGI Symbol;Acc:MGI:1196386]	2
68067	Mrnip	MRN complex interacting protein [Source:MGI Symbol;Acc:MGI:1915317]	2
68094	Smarcc2	SWI/SNF related, matrix associated, actin dependent regulator of chromatin, subfamily c, member 2 [Source:MGI Symbol;Acc:MGI:1915344]	2
68097	Dynll2	dynein light chain LC8-type 2 [Source:MGI Symbol;Acc:MGI:1915347]	2
68127	B230217C12Rik	RIKEN cDNA B230217C12 gene [Source:MGI Symbol;Acc:MGI:1915377]	2
68142	Ino80	INO80 complex subunit [Source:MGI Symbol;Acc:MGI:1915392]	2
68149	Otub2	OTU domain, ubiquitin aldehyde binding 2 [Source:MGI Symbol;Acc:MGI:1915399]	2
68176	Fam212a	family with sequence similarity 212, member A [Source:MGI Symbol;Acc:MGI:1915426]	2
68178	Cgnl1	cingulin-like 1 [Source:MGI Symbol;Acc:MGI:1915428]	2
68183	Bcas2	breast carcinoma amplified sequence 2 [Source:MGI Symbol;Acc:MGI:1915433]	2
68188	Sympk	symplekin [Source:MGI Symbol;Acc:MGI:1915438]	2
68192	Leprotl1	leptin receptor overlapping transcript-like 1 [Source:MGI Symbol;Acc:MGI:1915442]	2
68193	Rpl24	ribosomal protein L24 [Source:MGI Symbol;Acc:MGI:1915443]	2
68212	Tmbim4	transmembrane BAX inhibitor motif containing 4 [Source:MGI Symbol;Acc:MGI:1915462]	2
68226	Efcab2	EF-hand calcium binding domain 2 [Source:MGI Symbol;Acc:MGI:1915476]	2
68262	Agpat4	1-acylglycerol-3-phosphate O-acyltransferase 4 (lysophosphatidic acid acyltransferase, delta) [Source:MGI Symbol;Acc:MGI:1915512]	2
68278	Ddx39	DEAD (Asp-Glu-Ala-Asp) box polypeptide 39 [Source:MGI Symbol;Acc:MGI:1915528]	2
68303	Fam114a1	family with sequence similarity 114, member A1 [Source:MGI Symbol;Acc:MGI:1915553]	2
68304	Kdelc2	KDEL (Lys-Asp-Glu-Leu) containing 2 [Source:MGI Symbol;Acc:MGI:1923765]	2
68310	Zmym1	zinc finger, MYM domain containing 1 [Source:MGI Symbol;Acc:MGI:1915560]	2
68332	Sdhaf1	succinate dehydrogenase complex assembly factor 1 [Source:MGI Symbol;Acc:MGI:1915582]	2
68365	Rab14	RAB14, member RAS oncogene family [Source:MGI Symbol;Acc:MGI:1915615]	2
68427	Slc39a13	solute carrier family 39 (metal ion transporter), member 13 [Source:MGI Symbol;Acc:MGI:1915677]	2
68440	Dusp23	dual specificity phosphatase 23 [Source:MGI Symbol;Acc:MGI:1915690]	2
68465	Adipor2	adiponectin receptor 2 [Source:MGI Symbol;Acc:MGI:93830]	2
68473	Mob1b	MOB kinase activator 1B [Source:MGI Symbol;Acc:MGI:1915723]	2
68487	Tmem140	transmembrane protein 140 [Source:MGI Symbol;Acc:MGI:1915737]	2
68524	Wipf2	WAS/WASL interacting protein family, member 2 [Source:MGI Symbol;Acc:MGI:1924462]	2
68525	Evc2	EvC ciliary complex subunit 2 [Source:MGI Symbol;Acc:MGI:1915775]	2
68539	Tmem109	transmembrane protein 109 [Source:MGI Symbol;Acc:MGI:1915789]	2
68565	Mrps18a	mitochondrial ribosomal protein S18A [Source:MGI Symbol;Acc:MGI:1915815]	2
68567	Cgref1	cell growth regulator with EF hand domain 1 [Source:MGI Symbol;Acc:MGI:1915817]	2
68597	Ccdc167	coiled-coil domain containing 167 [Source:MGI Symbol;Acc:MGI:1915847]	2
68603	Pmvk	phosphomevalonate kinase [Source:MGI Symbol;Acc:MGI:1915853]	2
68614	Letmd1	LETM1 domain containing 1 [Source:MGI Symbol;Acc:MGI:1915864]	2
68644	Abhd14a	abhydrolase domain containing 14A [Source:MGI Symbol;Acc:MGI:1915894]	2
68652	Tab2	TGF-beta activated kinase 1/MAP3K7 binding protein 2 [Source:MGI Symbol;Acc:MGI:1915902]	2
68653	Samm50	SAMM50 sorting and assembly machinery component [Source:MGI Symbol;Acc:MGI:1915903]	2
68693	Hnrnpul2	heterogeneous nuclear ribonucleoprotein U-like 2 [Source:MGI Symbol;Acc:MGI:1915943]	2
68732	Carmil1	capping protein regulator and myosin 1 linker 1 [Source:MGI Symbol;Acc:MGI:1915982]	2
68744	Zfp740	zinc finger protein 740 [Source:MGI Symbol;Acc:MGI:1915994]	2
68767	Washc1	WASH complex subunit 1 [Source:MGI Symbol;Acc:MGI:1916017]	2
68799	Rgmb	repulsive guidance molecule family member B [Source:MGI Symbol;Acc:MGI:1916049]	2
68845	Pih1d1	PIH1 domain containing 1 [Source:MGI Symbol;Acc:MGI:1916095]	2
68857	Dtwd2	DTW domain containing 2 [Source:MGI Symbol;Acc:MGI:1916107]	2
68917	Hint2	histidine triad nucleotide binding protein 2 [Source:MGI Symbol;Acc:MGI:1916167]	2
68925	Rpap1	RNA polymerase II associated protein 1 [Source:MGI Symbol;Acc:MGI:1916175]	2
68926	Ubap2	ubiquitin-associated protein 2 [Source:MGI Symbol;Acc:MGI:1916176]	2
68966	Ngdn	neuroguidin, EIF4E binding protein [Source:MGI Symbol;Acc:MGI:1916216]	2
68970	Dcaf12	DDB1 and CUL4 associated factor 12 [Source:MGI Symbol;Acc:MGI:1916220]	2
68979	Nol11	nucleolar protein 11 [Source:MGI Symbol;Acc:MGI:1916229]	2
69094	Tmem160	transmembrane protein 160 [Source:MGI Symbol;Acc:MGI:1916344]	2
69156	Comtd1	catechol-O-methyltransferase domain containing 1 [Source:MGI Symbol;Acc:MGI:1916406]	2
69159	Rhebl1	Ras homolog enriched in brain like 1 [Source:MGI Symbol;Acc:MGI:1916409]	2
69168	Bola1	bolA-like 1 (E. coli) [Source:MGI Symbol;Acc:MGI:1916418]	2
69202	Ptms	parathymosin [Source:MGI Symbol;Acc:MGI:1916452]	2
69263	Rfc3	replication factor C (activator 1) 3 [Source:MGI Symbol;Acc:MGI:1916513]	2
69297	Lrrc46	leucine rich repeat containing 46 [Source:MGI Symbol;Acc:MGI:1916547]	2
69440	Dennd6b	DENN/MADD domain containing 6B [Source:MGI Symbol;Acc:MGI:1916690]	2
69534	Avpi1	arginine vasopressin-induced 1 [Source:MGI Symbol;Acc:MGI:1916784]	2
69538	Antxr1	anthrax toxin receptor 1 [Source:MGI Symbol;Acc:MGI:1916788]	2
69572	Mfsd3	major facilitator superfamily domain containing 3 [Source:MGI Symbol;Acc:MGI:1916822]	2
69574	Cmbl	carboxymethylenebutenolidase-like (Pseudomonas) [Source:MGI Symbol;Acc:MGI:1916824]	2
69596	Ap5s1	adaptor-related protein 5 complex, sigma 1 subunit [Source:MGI Symbol;Acc:MGI:1916846]	2
69656	Pir	pirin [Source:MGI Symbol;Acc:MGI:1916906]	2
69664	Krtap1-5	keratin associated protein 1-5 [Source:MGI Symbol;Acc:MGI:1916914]	2
69710	Arap1	ArfGAP with RhoGAP domain, ankyrin repeat and PH domain 1 [Source:MGI Symbol;Acc:MGI:1916960]	2
69727	Usp46	ubiquitin specific peptidase 46 [Source:MGI Symbol;Acc:MGI:1916977]	2
69737	Ttl	tubulin tyrosine ligase [Source:MGI Symbol;Acc:MGI:1916987]	2
69770	1600002K03Rik	RIKEN cDNA 1600002K03 gene [Source:MGI Symbol;Acc:MGI:1917020]	2
69870	Polr3gl	polymerase (RNA) III (DNA directed) polypeptide G like [Source:MGI Symbol;Acc:MGI:1917120]	2
69961	Rpp25l	ribonuclease P/MRP 25 subunit-like [Source:MGI Symbol;Acc:MGI:1917211]	2
70088	Meaf6	MYST/Esa1-associated factor 6 [Source:MGI Symbol;Acc:MGI:1917338]	2
70144	Lrch3	leucine-rich repeats and calponin homology (CH) domain containing 3 [Source:MGI Symbol;Acc:MGI:1917394]	2
70152	Mettl7a1	methyltransferase like 7A1 [Source:MGI Symbol;Acc:MGI:1916523]	2
70235	Poc1a	POC1 centriolar protein A [Source:MGI Symbol;Acc:MGI:1917485]	2
70239	Gtf3c5	general transcription factor IIIC, polypeptide 5 [Source:MGI Symbol;Acc:MGI:1917489]	2
70266	Kyat1	kynurenine aminotransferase 1 [Source:MGI Symbol;Acc:MGI:1917516]	2
70296	Tbc1d13	TBC1 domain family, member 13 [Source:MGI Symbol;Acc:MGI:2385326]	2
70310	Plscr3	phospholipid scramblase 3 [Source:MGI Symbol;Acc:MGI:1917560]	2
70314	Rabep2	rabaptin, RAB GTPase binding effector protein 2 [Source:MGI Symbol;Acc:MGI:1917564]	2
70325	Pigw	phosphatidylinositol glycan anchor biosynthesis, class W [Source:MGI Symbol;Acc:MGI:1917575]	2
70333	Cd3eap	CD3E antigen, epsilon polypeptide associated protein [Source:MGI Symbol;Acc:MGI:1917583]	2
70349	Copb1	coatomer protein complex, subunit beta 1 [Source:MGI Symbol;Acc:MGI:1917599]	2
70359	Gtpbp3	GTP binding protein 3 [Source:MGI Symbol;Acc:MGI:1917609]	2
70420	Arpin	actin-related protein 2/3 complex inhibitor [Source:MGI Symbol;Acc:MGI:1917670]	2
70432	Rufy2	RUN and FYVE domain-containing 2 [Source:MGI Symbol;Acc:MGI:1917682]	2
70533	Btf3l4	basic transcription factor 3-like 4 [Source:MGI Symbol;Acc:MGI:1915312]	2
70611	Fbxo33	F-box protein 33 [Source:MGI Symbol;Acc:MGI:1917861]	2
70620	Ube2v2	ubiquitin-conjugating enzyme E2 variant 2 [Source:MGI Symbol;Acc:MGI:1917870]	2
70645	Oip5	Opa interacting protein 5 [Source:MGI Symbol;Acc:MGI:1917895]	2
70779	Prdm5	PR domain containing 5 [Source:MGI Symbol;Acc:MGI:1918029]	2
70834	Spag9	sperm associated antigen 9 [Source:MGI Symbol;Acc:MGI:1918084]	2
70892	Ttll7	tubulin tyrosine ligase-like family, member 7 [Source:MGI Symbol;Acc:MGI:1918142]	2
70925	Cdkn2aip	CDKN2A interacting protein [Source:MGI Symbol;Acc:MGI:1918175]	2
70967	Eva1c	eva-1 homolog C (C. elegans) [Source:MGI Symbol;Acc:MGI:1918217]	2
71059	Hexim2	hexamethylene bis-acetamide inducible 2 [Source:MGI Symbol;Acc:MGI:1918309]	2
71148	Mier1	MEIR1 treanscription regulator [Source:MGI Symbol;Acc:MGI:1918398]	2
71365	Pdss2	prenyl (solanesyl) diphosphate synthase, subunit 2 [Source:MGI Symbol;Acc:MGI:1918615]	2
71375	Foxn3	forkhead box N3 [Source:MGI Symbol;Acc:MGI:1918625]	2
71409	Fmnl2	formin-like 2 [Source:MGI Symbol;Acc:MGI:1918659]	2
71436	Flrt3	fibronectin leucine rich transmembrane protein 3 [Source:MGI Symbol;Acc:MGI:1918686]	2
71452	Ankrd40	ankyrin repeat domain 40 [Source:MGI Symbol;Acc:MGI:1918702]	2
71461	Ptk7	PTK7 protein tyrosine kinase 7 [Source:MGI Symbol;Acc:MGI:1918711]	2
71567	Mcm9	minichromosome maintenance 9 homologous recombination repair factor [Source:MGI Symbol;Acc:MGI:1918817]	2
71640	Zfp949	zinc finger protein 949 [Source:MGI Symbol;Acc:MGI:1918890]	2
71699	Slc41a3	solute carrier family 41, member 3 [Source:MGI Symbol;Acc:MGI:1918949]	2
71711	Mus81	MUS81 structure-specific endonuclease subunit [Source:MGI Symbol;Acc:MGI:1918961]	2
71715	Dhx35	DEAH (Asp-Glu-Ala-His) box polypeptide 35 [Source:MGI Symbol;Acc:MGI:1918965]	2
71720	Osbpl3	oxysterol binding protein-like 3 [Source:MGI Symbol;Acc:MGI:1918970]	2
71743	Coasy	Coenzyme A synthase [Source:MGI Symbol;Acc:MGI:1918993]	2
71745	Cul2	cullin 2 [Source:MGI Symbol;Acc:MGI:1918995]	2
71767	Tysnd1	trypsin domain containing 1 [Source:MGI Symbol;Acc:MGI:1919017]	2
71795	Pitpnc1	phosphatidylinositol transfer protein, cytoplasmic 1 [Source:MGI Symbol;Acc:MGI:1919045]	2
71820	Wdr34	WD repeat domain 34 [Source:MGI Symbol;Acc:MGI:1919070]	2
71865	Fbxo30	F-box protein 30 [Source:MGI Symbol;Acc:MGI:1919115]	2
71901	Fam219a	family with sequence similarity 219, member A [Source:MGI Symbol;Acc:MGI:1919151]	2
71914	Antxr2	anthrax toxin receptor 2 [Source:MGI Symbol;Acc:MGI:1919164]	2
71923	Borcs6	BLOC-1 related complex subunit 6 [Source:MGI Symbol;Acc:MGI:1919173]	2
71946	Endod1	endonuclease domain containing 1 [Source:MGI Symbol;Acc:MGI:1919196]	2
71971	Zswim1	zinc finger SWIM-type containing 1 [Source:MGI Symbol;Acc:MGI:1919221]	2
72007	Fndc3b	fibronectin type III domain containing 3B [Source:MGI Symbol;Acc:MGI:1919257]	2
72075	Ogfr	opioid growth factor receptor [Source:MGI Symbol;Acc:MGI:1919325]	2
72083	Mzt2	mitotic spindle organizing protein 2 [Source:MGI Symbol;Acc:MGI:1922845]	2
72102	Dusp11	dual specificity phosphatase 11 (RNA/RNP complex 1-interacting) [Source:MGI Symbol;Acc:MGI:1919352]	2
72137	Wdsub1	WD repeat, SAM and U-box domain containing 1 [Source:MGI Symbol;Acc:MGI:1919387]	2
72144	Slc37a3	solute carrier family 37 (glycerol-3-phosphate transporter), member 3 [Source:MGI Symbol;Acc:MGI:1919394]	2
72199	Mms19	MMS19 (MET18 S. cerevisiae) [Source:MGI Symbol;Acc:MGI:1919449]	2
72254	1700030K09Rik	RIKEN cDNA 1700030K09 gene [Source:MGI Symbol;Acc:MGI:1919504]	2
72265	Tram1	translocating chain-associating membrane protein 1 [Source:MGI Symbol;Acc:MGI:1919515]	2
72278	Ccpg1	cell cycle progression 1 [Source:MGI Symbol;Acc:MGI:1196419]	2
72306	Zfp777	zinc finger protein 777 [Source:MGI Symbol;Acc:MGI:1919556]	2
72350	Zc2hc1c	zinc finger, C2HC-type containing 1C [Source:MGI Symbol;Acc:MGI:1919600]	2
72351	Ptar1	protein prenyltransferase alpha subunit repeat containing 1 [Source:MGI Symbol;Acc:MGI:1921875]	2
72416	Lrpprc	leucine-rich PPR-motif containing [Source:MGI Symbol;Acc:MGI:1919666]	2
72446	Prr5l	proline rich 5 like [Source:MGI Symbol;Acc:MGI:1919696]	2
72465	Zfp131	zinc finger protein 131 [Source:MGI Symbol;Acc:MGI:1919715]	2
72479	Hsdl2	hydroxysteroid dehydrogenase like 2 [Source:MGI Symbol;Acc:MGI:1919729]	2
72503	2610507B11Rik	RIKEN cDNA 2610507B11 gene [Source:MGI Symbol;Acc:MGI:1919753]	2
72507	Dzip1l	DAZ interacting protein 1-like [Source:MGI Symbol;Acc:MGI:1919757]	2
72514	Fgfbp3	fibroblast growth factor binding protein 3 [Source:MGI Symbol;Acc:MGI:1919764]	2
72519	Tmem55a	transmembrane protein 55A [Source:MGI Symbol;Acc:MGI:1919769]	2
72522	Atxn7l2	ataxin 7-like 2 [Source:MGI Symbol;Acc:MGI:1919772]	2
72562	Pcbd2	pterin 4 alpha carbinolamine dehydratase/dimerization cofactor of hepatocyte nuclear factor 1 alpha (TCF1) 2 [Source:MGI Symbol;Acc:MGI:1919812]	2
72567	Bclaf1	BCL2-associated transcription factor 1 [Source:MGI Symbol;Acc:MGI:1917580]	2
72569	Bbs5	Bardet-Biedl syndrome 5 (human) [Source:MGI Symbol;Acc:MGI:1919819]	2
72656	Ints8	integrator complex subunit 8 [Source:MGI Symbol;Acc:MGI:1919906]	2
72668	Skida1	SKI/DACH domain containing 1 [Source:MGI Symbol;Acc:MGI:1919918]	2
72691	Calhm2	calcium homeostasis modulator 2 [Source:MGI Symbol;Acc:MGI:1919941]	2
72692	Hnrnpll	heterogeneous nuclear ribonucleoprotein L-like [Source:MGI Symbol;Acc:MGI:1919942]	2
72831	Dhx30	DEAH (Asp-Glu-Ala-His) box polypeptide 30 [Source:MGI Symbol;Acc:MGI:1920081]	2
72844	Kctd17	potassium channel tetramerisation domain containing 17 [Source:MGI Symbol;Acc:MGI:1920094]	2
73068	Fut11	fucosyltransferase 11 [Source:MGI Symbol;Acc:MGI:1920318]	2
73124	Golim4	golgi integral membrane protein 4 [Source:MGI Symbol;Acc:MGI:1920374]	2
73132	Slc25a16	solute carrier family 25 (mitochondrial carrier, Graves disease autoantigen), member 16 [Source:MGI Symbol;Acc:MGI:1920382]	2
73172	Exo5	exonuclease 5 [Source:MGI Symbol;Acc:MGI:1920422]	2
73225	Fam118a	family with sequence similarity 118, member A [Source:MGI Symbol;Acc:MGI:1920475]	2
73242	Atat1	alpha tubulin acetyltransferase 1 [Source:MGI Symbol;Acc:MGI:1913869]	2
73251	Setd7	SET domain containing (lysine methyltransferase) 7 [Source:MGI Symbol;Acc:MGI:1920501]	2
73569	Vgll3	vestigial like family member 3 [Source:MGI Symbol;Acc:MGI:1920819]	2
73582	Camkmt	calmodulin-lysine N-methyltransferase [Source:MGI Symbol;Acc:MGI:1920832]	2
73729	Zfp383	zinc finger protein 383 [Source:MGI Symbol;Acc:MGI:1920979]	2
73747	1110034G24Rik	RIKEN cDNA 1110034G24 gene [Source:MGI Symbol;Acc:MGI:1920997]	2
73827	Tmem198b	transmembrane protein 198b [Source:MGI Symbol;Acc:MGI:1921077]	2
73910	Arhgap18	Rho GTPase activating protein 18 [Source:MGI Symbol;Acc:MGI:1921160]	2
73945	Otud4	OTU domain containing 4 [Source:MGI Symbol;Acc:MGI:1098801]	2
74006	Dnm1l	dynamin 1-like [Source:MGI Symbol;Acc:MGI:1921256]	2
74007	Btbd11	BTB (POZ) domain containing 11 [Source:MGI Symbol;Acc:MGI:1921257]	2
74012	Rap2b	RAP2B, member of RAS oncogene family [Source:MGI Symbol;Acc:MGI:1921262]	2
74026	Msl1	male-specific lethal 1 homolog (Drosophila) [Source:MGI Symbol;Acc:MGI:1921276]	2
74097	Pop7	processing of precursor 7, ribonuclease P family, (S. cerevisiae) [Source:MGI Symbol;Acc:MGI:1921347]	2
74098	0610037L13Rik	RIKEN cDNA 0610037L13 gene [Source:MGI Symbol;Acc:MGI:1921348]	2
74114	Crot	carnitine O-octanoyltransferase [Source:MGI Symbol;Acc:MGI:1921364]	2
74117	Actr3	ARP3 actin-related protein 3 [Source:MGI Symbol;Acc:MGI:1921367]	2
74122	Tmem43	transmembrane protein 43 [Source:MGI Symbol;Acc:MGI:1921372]	2
74123	Foxp4	forkhead box P4 [Source:MGI Symbol;Acc:MGI:1921373]	2
74127	Krt80	keratin 80 [Source:MGI Symbol;Acc:MGI:1921377]	2
74132	Rnf6	ring finger protein (C3H2C3 type) 6 [Source:MGI Symbol;Acc:MGI:1921382]	2
74136	Sec14l1	SEC14-like lipid binding 1 [Source:MGI Symbol;Acc:MGI:1921386]	2
74142	Lonp1	lon peptidase 1, mitochondrial [Source:MGI Symbol;Acc:MGI:1921392]	2
74145	F13a1	coagulation factor XIII, A1 subunit [Source:MGI Symbol;Acc:MGI:1921395]	2
74150	Slc35f5	solute carrier family 35, member F5 [Source:MGI Symbol;Acc:MGI:1921400]	2
74158	Josd1	Josephin domain containing 1 [Source:MGI Symbol;Acc:MGI:1921408]	2
74164	Nfx1	nuclear transcription factor, X-box binding 1 [Source:MGI Symbol;Acc:MGI:1921414]	2
74178	Stk40	serine/threonine kinase 40 [Source:MGI Symbol;Acc:MGI:1921428]	2
74239	Iqce	IQ motif containing E [Source:MGI Symbol;Acc:MGI:1921489]	2
74251	Ankrd9	ankyrin repeat domain 9 [Source:MGI Symbol;Acc:MGI:1921501]	2
74302	Mtmr3	myotubularin related protein 3 [Source:MGI Symbol;Acc:MGI:1921552]	2
74315	Rnf145	ring finger protein 145 [Source:MGI Symbol;Acc:MGI:1921565]	2
74322	Cxxc1	CXXC finger 1 (PHD domain) [Source:MGI Symbol;Acc:MGI:1921572]	2
74326	Hnrnpr	heterogeneous nuclear ribonucleoprotein R [Source:MGI Symbol;Acc:MGI:1891692]	2
74351	Ddx23	DEAD (Asp-Glu-Ala-Asp) box polypeptide 23 [Source:MGI Symbol;Acc:MGI:1921601]	2
74352	Zfp84	zinc finger protein 84 [Source:MGI Symbol;Acc:MGI:107780]	2
74355	Smchd1	SMC hinge domain containing 1 [Source:MGI Symbol;Acc:MGI:1921605]	2
74392	Specc1l	sperm antigen with calponin homology and coiled-coil domains 1-like [Source:MGI Symbol;Acc:MGI:1921642]	2
74440	Cmip	c-Maf inducing protein [Source:MGI Symbol;Acc:MGI:1921690]	2
74467	Pus10	pseudouridylate synthase 10 [Source:MGI Symbol;Acc:MGI:1921717]	2
74533	Gzf1	GDNF-inducible zinc finger protein 1 [Source:MGI Symbol;Acc:MGI:1921783]	2
74569	Ttc17	tetratricopeptide repeat domain 17 [Source:MGI Symbol;Acc:MGI:1921819]	2
74580	Pyroxd2	pyridine nucleotide-disulphide oxidoreductase domain 2 [Source:MGI Symbol;Acc:MGI:1921830]	2
74610	Abcb8	ATP-binding cassette, sub-family B (MDR/TAP), member 8 [Source:MGI Symbol;Acc:MGI:1351667]	2
74616	Scrn3	secernin 3 [Source:MGI Symbol;Acc:MGI:1921866]	2
74653	Pomk	protein-O-mannose kinase [Source:MGI Symbol;Acc:MGI:1921903]	2
74732	Stx11	syntaxin 11 [Source:MGI Symbol;Acc:MGI:1921982]	2
74762	Mdga1	MAM domain containing glycosylphosphatidylinositol anchor 1 [Source:MGI Symbol;Acc:MGI:1922012]	2
74775	Lmbr1l	limb region 1 like [Source:MGI Symbol;Acc:MGI:1289247]	2
74782	Glt8d2	glycosyltransferase 8 domain containing 2 [Source:MGI Symbol;Acc:MGI:1922032]	2
75137	Rprd2	regulation of nuclear pre-mRNA domain containing 2 [Source:MGI Symbol;Acc:MGI:1922387]	2
75221	4930533O14Rik	dipeptidylpeptidase 3 [Source:MGI Symbol;Acc:MGI:1922471]	2
75284	Bcdin3d	BCDIN3 domain containing [Source:MGI Symbol;Acc:MGI:1922534]	2
75410	Kmt2b	lysine (K)-specific methyltransferase 2B [Source:MGI Symbol;Acc:MGI:109565]	2
75452	Ascc2	activating signal cointegrator 1 complex subunit 2 [Source:MGI Symbol;Acc:MGI:1922702]	2
75623	Tex30	testis expressed 30 [Source:MGI Symbol;Acc:MGI:1922873]	2
75659	Wdr54	WD repeat domain 54 [Source:MGI Symbol;Acc:MGI:1922909]	2
75731	Idnk	idnK gluconokinase homolog (E. coli) [Source:MGI Symbol;Acc:MGI:1922981]	2
75735	Pank1	pantothenate kinase 1 [Source:MGI Symbol;Acc:MGI:1922985]	2
75736	Bcl2l12	BCL2-like 12 (proline rich) [Source:MGI Symbol;Acc:MGI:1922986]	2
75758	9130401M01Rik	RIKEN cDNA 9130401M01 gene [Source:MGI Symbol;Acc:MGI:1923008]	2
75786	Ckap5	cytoskeleton associated protein 5 [Source:MGI Symbol;Acc:MGI:1923036]	2
75826	Senp2	SUMO/sentrin specific peptidase 2 [Source:MGI Symbol;Acc:MGI:1923076]	2
75841	Rnf139	ring finger protein 139 [Source:MGI Symbol;Acc:MGI:1923091]	2
75860	Tex26	testis expressed 26 [Source:MGI Symbol;Acc:MGI:1923110]	2
75956	Srrm2	serine/arginine repetitive matrix 2 [Source:MGI Symbol;Acc:MGI:1923206]	2
76014	Zc3h18	zinc finger CCCH-type containing 18 [Source:MGI Symbol;Acc:MGI:1923264]	2
76055	Mgea5	meningioma expressed antigen 5 (hyaluronidase) [Source:MGI Symbol;Acc:MGI:1932139]	2
76080	Ttpal	tocopherol (alpha) transfer protein-like [Source:MGI Symbol;Acc:MGI:1923330]	2
76108	Rap2a	RAS related protein 2a [Source:MGI Symbol;Acc:MGI:97855]	2
76132	Faxc	failed axon connections homolog [Source:MGI Symbol;Acc:MGI:1923382]	2
76183	Celf6	CUGBP, Elav-like family member 6 [Source:MGI Symbol;Acc:MGI:1923433]	2
76192	Abhd12	abhydrolase domain containing 12 [Source:MGI Symbol;Acc:MGI:1923442]	2
76199	Med13l	mediator complex subunit 13-like [Source:MGI Symbol;Acc:MGI:2670178]	2
76223	Agbl3	ATP/GTP binding protein-like 3 [Source:MGI Symbol;Acc:MGI:1923473]	2
76251	Ercc6l2	excision repair cross-complementing rodent repair deficiency, complementation group 6 like 2 [Source:MGI Symbol;Acc:MGI:1923501]	2
76453	Prss23	protease, serine 23 [Source:MGI Symbol;Acc:MGI:1923703]	2
76464	Knl1	kinetochore scaffold 1 [Source:MGI Symbol;Acc:MGI:1923714]	2
76482	3110002H16Rik	RIKEN cDNA 3110002H16 gene [Source:MGI Symbol;Acc:MGI:1916528]	2
76582	Ipo11	importin 11 [Source:MGI Symbol;Acc:MGI:2442377]	2
76594	Dnajc18	DnaJ heat shock protein family (Hsp40) member C18 [Source:MGI Symbol;Acc:MGI:1923844]	2
76612	Lrrc27	leucine rich repeat containing 27 [Source:MGI Symbol;Acc:MGI:1923862]	2
76614	Immt	inner membrane protein, mitochondrial [Source:MGI Symbol;Acc:MGI:1923864]	2
76630	Stambpl1	STAM binding protein like 1 [Source:MGI Symbol;Acc:MGI:1923880]	2
76654	Upp2	uridine phosphorylase 2 [Source:MGI Symbol;Acc:MGI:1923904]	2
76707	Clasp1	CLIP associating protein 1 [Source:MGI Symbol;Acc:MGI:1923957]	2
76719	Kansl1	KAT8 regulatory NSL complex subunit 1 [Source:MGI Symbol;Acc:MGI:1923969]	2
76788	Klhdc10	kelch domain containing 10 [Source:MGI Symbol;Acc:MGI:1924038]	2
76890	Memo1	mediator of cell motility 1 [Source:MGI Symbol;Acc:MGI:1924140]	2
76892	Rnft1	ring finger protein, transmembrane 1 [Source:MGI Symbol;Acc:MGI:1924142]	2
76895	Bicd2	bicaudal D homolog 2 (Drosophila) [Source:MGI Symbol;Acc:MGI:1924145]	2
76952	Nt5c2	5'-nucleotidase, cytosolic II [Source:MGI Symbol;Acc:MGI:2178563]	2
77006	Ddrgk1	DDRGK domain containing 1 [Source:MGI Symbol;Acc:MGI:1924256]	2
77035	Kdm8	lysine (K)-specific demethylase 8 [Source:MGI Symbol;Acc:MGI:1924285]	2
77044	Arid2	AT rich interactive domain 2 (ARID, RFX-like) [Source:MGI Symbol;Acc:MGI:1924294]	2
77057	Ston1	stonin 1 [Source:MGI Symbol;Acc:MGI:1924307]	2
77090	Ocel1	occludin/ELL domain containing 1 [Source:MGI Symbol;Acc:MGI:1924340]	2
77097	Tanc2	tetratricopeptide repeat, ankyrin repeat and coiled-coil containing 2 [Source:MGI Symbol;Acc:MGI:2444121]	2
77128	Crebrf	CREB3 regulatory factor [Source:MGI Symbol;Acc:MGI:1924378]	2
77134	Hnrnpa0	heterogeneous nuclear ribonucleoprotein A0 [Source:MGI Symbol;Acc:MGI:1924384]	2
77252	9430038I01Rik	RIKEN cDNA 9430038I01 gene [Source:MGI Symbol;Acc:MGI:1924502]	2
77254	Yif1b	Yip1 interacting factor homolog B (S. cerevisiae) [Source:MGI Symbol;Acc:MGI:1924504]	2
77300	Raph1	Ras association (RalGDS/AF-6) and pleckstrin homology domains 1 [Source:MGI Symbol;Acc:MGI:1924550]	2
77574	Tcaf1	TRPM8 channel-associated factor 1 [Source:MGI Symbol;Acc:MGI:1914665]	2
77864	Ypel2	yippee-like 2 (Drosophila) [Source:MGI Symbol;Acc:MGI:1925114]	2
77976	Nuak1	NUAK family, SNF1-like kinase, 1 [Source:MGI Symbol;Acc:MGI:1925226]	2
77980	Sbf1	SET binding factor 1 [Source:MGI Symbol;Acc:MGI:1925230]	2
77987	Ascc3	activating signal cointegrator 1 complex subunit 3 [Source:MGI Symbol;Acc:MGI:1925237]	2
78244	Dnajc21	DnaJ heat shock protein family (Hsp40) member C21 [Source:MGI Symbol;Acc:MGI:1925371]	2
78246	Phf23	PHD finger protein 23 [Source:MGI Symbol;Acc:MGI:1925496]	2
78255	Ralgps2	Ral GEF with PH domain and SH3 binding motif 2 [Source:MGI Symbol;Acc:MGI:1925505]	2
78266	Zfp687	zinc finger protein 687 [Source:MGI Symbol;Acc:MGI:1925516]	2
78308	Gpr108	G protein-coupled receptor 108 [Source:MGI Symbol;Acc:MGI:1925558]	2
78428	Pym1	PYM homolog 1, exon junction complex associated factor [Source:MGI Symbol;Acc:MGI:1925678]	2
78506	Micu3	mitochondrial calcium uptake family, member 3 [Source:MGI Symbol;Acc:MGI:1925756]	2
78617	Cstad	CSA-conditional, T cell activation-dependent protein [Source:MGI Symbol;Acc:MGI:1925867]	2
78618	Acap2	ArfGAP with coiled-coil, ankyrin repeat and PH domains 2 [Source:MGI Symbol;Acc:MGI:1925868]	2
78658	Ncapd3	non-SMC condensin II complex, subunit D3 [Source:MGI Symbol;Acc:MGI:2142989]	2
78670	Plekhj1	pleckstrin homology domain containing, family J member 1 [Source:MGI Symbol;Acc:MGI:1925920]	2
78798	Eml4	echinoderm microtubule associated protein like 4 [Source:MGI Symbol;Acc:MGI:1926048]	2
78891	Scyl1	SCY1-like 1 (S. cerevisiae) [Source:MGI Symbol;Acc:MGI:1931787]	2
78912	Sp2	Sp2 transcription factor [Source:MGI Symbol;Acc:MGI:1926162]	2
78926	Gas2l1	growth arrest-specific 2 like 1 [Source:MGI Symbol;Acc:MGI:1926176]	2
78929	Polr3h	polymerase (RNA) III (DNA directed) polypeptide H [Source:MGI Symbol;Acc:MGI:1926179]	2
78937	Avl9	AVL9 cell migration associated [Source:MGI Symbol;Acc:MGI:1926187]	2
791260	Tomt	transmembrane O-methyltransferase [Source:MGI Symbol;Acc:MGI:3769724]	2
79362	Bhlhe41	basic helix-loop-helix family, member e41 [Source:MGI Symbol;Acc:MGI:1930704]	2
79555	BC005537	cDNA sequence BC005537 [Source:MGI Symbol;Acc:MGI:2441726]	2
80732	Mynn	myoneurin [Source:MGI Symbol;Acc:MGI:1931415]	2
80859	Nfkbiz	nuclear factor of kappa light polypeptide gene enhancer in B cells inhibitor, zeta [Source:MGI Symbol;Acc:MGI:1931595]	2
80876	Ifitm2	interferon induced transmembrane protein 2 [Source:MGI Symbol;Acc:MGI:1933382]	2
80877	Lrba	LPS-responsive beige-like anchor [Source:MGI Symbol;Acc:MGI:1933162]	2
80890	Trim2	tripartite motif-containing 2 [Source:MGI Symbol;Acc:MGI:1933163]	2
80914	Uck2	uridine-cytidine kinase 2 [Source:MGI Symbol;Acc:MGI:1931744]	2
80986	Ckap2	cytoskeleton associated protein 2 [Source:MGI Symbol;Acc:MGI:1931797]	2
81500	Sil1	endoplasmic reticulum chaperone SIL1 homolog (S. cerevisiae) [Source:MGI Symbol;Acc:MGI:1932040]	2
83602	Gtf2a1	general transcription factor II A, 1 [Source:MGI Symbol;Acc:MGI:1933277]	2
83679	Pde4dip	phosphodiesterase 4D interacting protein (myomegalin) [Source:MGI Symbol;Acc:MGI:1891434]	2
83964	Jam3	junction adhesion molecule 3 [Source:MGI Symbol;Acc:MGI:1933825]	2
93684	Selenof	selenoprotein F [Source:MGI Symbol;Acc:MGI:1927947]	2
93706	Pcdhgc3	protocadherin gamma subfamily C, 3 [Source:MGI Symbol;Acc:MGI:1935201]	2
93734	Mpv17l	Mpv17 transgene, kidney disease mutant-like [Source:MGI Symbol;Acc:MGI:2135951]	2
93739	Gabarapl2	gamma-aminobutyric acid (GABA) A receptor-associated protein-like 2 [Source:MGI Symbol;Acc:MGI:1890602]	2
93762	Smarca5	SWI/SNF related, matrix associated, actin dependent regulator of chromatin, subfamily a, member 5 [Source:MGI Symbol;Acc:MGI:1935129]	2
94092	Trim16	tripartite motif-containing 16 [Source:MGI Symbol;Acc:MGI:2137356]	2
94093	Trim33	tripartite motif-containing 33 [Source:MGI Symbol;Acc:MGI:2137357]	2
94181	Nans	N-acetylneuraminic acid synthase (sialic acid synthase) [Source:MGI Symbol;Acc:MGI:2149820]	2
94213	Ddx50	DEAD (Asp-Glu-Ala-Asp) box polypeptide 50 [Source:MGI Symbol;Acc:MGI:2182303]	2
94220	Cnnm4	cyclin M4 [Source:MGI Symbol;Acc:MGI:2151060]	2
94249	Slc24a3	solute carrier family 24 (sodium/potassium/calcium exchanger), member 3 [Source:MGI Symbol;Acc:MGI:2137513]	2
94282	Sfxn5	sideroflexin 5 [Source:MGI Symbol;Acc:MGI:2137681]	2
96957	Tmem62	transmembrane protein 62 [Source:MGI Symbol;Acc:MGI:2139461]	2
97031	Tprn	taperin [Source:MGI Symbol;Acc:MGI:2139535]	2
97064	Wwtr1	WW domain containing transcription regulator 1 [Source:MGI Symbol;Acc:MGI:1917649]	2
97487	Cmtm4	CKLF-like MARVEL transmembrane domain containing 4 [Source:MGI Symbol;Acc:MGI:2142888]	2
97761	Sgsm2	small G protein signaling modulator 2 [Source:MGI Symbol;Acc:MGI:2144695]	2
97961	Nol12	nucleolar protein 12 [Source:MGI Symbol;Acc:MGI:2146285]	2
98258	Txndc9	thioredoxin domain containing 9 [Source:MGI Symbol;Acc:MGI:2138153]	2
98267	Stk17b	serine/threonine kinase 17b (apoptosis-inducing) [Source:MGI Symbol;Acc:MGI:2138162]	2
98415	Nucks1	nuclear casein kinase and cyclin-dependent kinase substrate 1 [Source:MGI Symbol;Acc:MGI:1934811]	2
99011	Pomt1	protein-O-mannosyltransferase 1 [Source:MGI Symbol;Acc:MGI:2138994]	2
99138	Stard7	START domain containing 7 [Source:MGI Symbol;Acc:MGI:2139090]	2
99237	Tm9sf4	transmembrane 9 superfamily protein member 4 [Source:MGI Symbol;Acc:MGI:2139220]	2
99371	Arfgef2	ADP-ribosylation factor guanine nucleotide-exchange factor 2 (brefeldin A-inhibited) [Source:MGI Symbol;Acc:MGI:2139354]	2
99382	Abtb2	ankyrin repeat and BTB (POZ) domain containing 2 [Source:MGI Symbol;Acc:MGI:2139365]	2
99470	Magi3	membrane associated guanylate kinase, WW and PDZ domain containing 3 [Source:MGI Symbol;Acc:MGI:1923484]	2
99526	Usp53	ubiquitin specific peptidase 53 [Source:MGI Symbol;Acc:MGI:2139607]	2
99543	Olfml3	olfactomedin-like 3 [Source:MGI Symbol;Acc:MGI:1914877]	2
99730	Taf13	TATA-box binding protein associated factor 13 [Source:MGI Symbol;Acc:MGI:1913500]	2
99887	Tmem56	transmembrane protein 56 [Source:MGI Symbol;Acc:MGI:1923195]	2
100036521	Umad1	UMAP1-MVP12 associated (UMA) domain containing 1 [Source:MGI Symbol;Acc:MGI:3840148]	1
100037282	Rsph3b	radial spoke 3B homolog (Chlamydomonas) [Source:MGI Symbol;Acc:MGI:3630308]	1
100039968	Tmem35b	transmembrane protein 35B [Source:MGI Symbol;Acc:MGI:3758095]	1
100040248	Gm11563	predicted gene 11563 [Source:MGI Symbol;Acc:MGI:3650330]	1
100042807	Eif3j2	eukaryotic translation initiation factor 3, subunit J2 [Source:MGI Symbol;Acc:MGI:3704486]	1
100043133	9130023H24Rik	RIKEN cDNA 9130023H24 gene [Source:MGI Symbol;Acc:MGI:2442738]	1
100043272	Inafm2	InaF motif containing 2 [Source:MGI Symbol;Acc:MGI:1915354]	1
100043387	Gm14305	predicted gene 14305 [Source:MGI Symbol;Acc:MGI:3709632]	1
100072	Camta1	calmodulin binding transcription activator 1 [Source:MGI Symbol;Acc:MGI:2140230]	1
100087	Kti12	KTI12 homolog, chromatin associated [Source:MGI Symbol;Acc:MGI:1923547]	1
100088	Rcc1	regulator of chromosome condensation 1 [Source:MGI Symbol;Acc:MGI:1913989]	1
100121	Tdrd7	tudor domain containing 7 [Source:MGI Symbol;Acc:MGI:2140279]	1
100163	Pafah2	platelet-activating factor acetylhydrolase 2 [Source:MGI Symbol;Acc:MGI:2140321]	1
100169	Phactr4	phosphatase and actin regulator 4 [Source:MGI Symbol;Acc:MGI:2140327]	1
100177	Zmym6	zinc finger, MYM-type 6 [Source:MGI Symbol;Acc:MGI:106505]	1
100201	Tmem64	transmembrane protein 64 [Source:MGI Symbol;Acc:MGI:2140359]	1
100206	Adprhl2	ADP-ribosylhydrolase like 2 [Source:MGI Symbol;Acc:MGI:2140364]	1
100226	Stx12	syntaxin 12 [Source:MGI Symbol;Acc:MGI:1931027]	1
100233208	Gm10778	predicted gene 10778 [Source:MGI Symbol;Acc:MGI:3809656]	1
100273	Osbpl9	oxysterol binding protein-like 9 [Source:MGI Symbol;Acc:MGI:1923784]	1
100310872	Dynlt1a	dynein light chain Tctex-type 1A [Source:MGI Symbol;Acc:MGI:3807506]	1
100317	AU040320	expressed sequence AU040320 [Source:MGI Symbol;Acc:MGI:2140475]	1
100336	Ppp1r8	protein phosphatase 1, regulatory (inhibitor) subunit 8 [Source:MGI Symbol;Acc:MGI:2140494]	1
100340	Smpdl3b	sphingomyelin phosphodiesterase, acid-like 3B [Source:MGI Symbol;Acc:MGI:1916022]	1
100342	Fam46b	family with sequence similarity 46, member B [Source:MGI Symbol;Acc:MGI:2140500]	1
100383	Bsdc1	BSD domain containing 1 [Source:MGI Symbol;Acc:MGI:1913466]	1
100416706	Zfp729b	zinc finger protein 729b [Source:MGI Symbol;Acc:MGI:2145180]	1
100494	Zfand2a	zinc finger, AN1-type domain 2A [Source:MGI Symbol;Acc:MGI:2140729]	1
100502766	Kifc1	kinesin family member C1 [Source:MGI Symbol;Acc:MGI:109596]	1
100502841	Epg5	ectopic P-granules autophagy protein 5 homolog (C. elegans) [Source:MGI Symbol;Acc:MGI:1918673]	1
100502940	Colca2	COLCA2 homolog [Source:MGI Symbol;Acc:MGI:2685530]	1
100503185	A830010M20Rik	BTB (POZ) domain containing 8 [Source:MGI Symbol;Acc:MGI:3646208]	1
100503185	Btbd8	BTB (POZ) domain containing 8 [Source:MGI Symbol;Acc:MGI:3646208]	1
100503670	Rpl5	ribosomal protein L5 [Source:MGI Symbol;Acc:MGI:102854]	1
100504309	Toporsos	topoisomerase I binding, arginine/serine-rich, opposite strand [Source:MGI Symbol;Acc:MGI:1913684]	1
100504608	Eef1akmt3	EEF1A lysine methyltransferase 3 [Source:MGI Symbol;Acc:MGI:3645330]	1
100504663	Atg14	autophagy related 14 [Source:MGI Symbol;Acc:MGI:1261775]	1
100504715	Tmppe	transmembrane protein with metallophosphoesterase domain [Source:MGI Symbol;Acc:MGI:5317335]	1
100561	Slc15a4	solute carrier family 15, member 4 [Source:MGI Symbol;Acc:MGI:2140796]	1
100609	Nsun5	NOL1/NOP2/Sun domain family, member 5 [Source:MGI Symbol;Acc:MGI:2140844]	1
100678	Psph	phosphoserine phosphatase [Source:MGI Symbol;Acc:MGI:97788]	1
100683	Trrap	transformation/transcription domain-associated protein [Source:MGI Symbol;Acc:MGI:2153272]	1
100715	Papd4	PAP associated domain containing 4 [Source:MGI Symbol;Acc:MGI:2140950]	1
100732	Mapre3	microtubule-associated protein, RP/EB family, member 3 [Source:MGI Symbol;Acc:MGI:2140967]	1
100737	Dcun1d4	DCN1, defective in cullin neddylation 1, domain containing 4 (S. cerevisiae) [Source:MGI Symbol;Acc:MGI:2140972]	1
100756	Usp30	ubiquitin specific peptidase 30 [Source:MGI Symbol;Acc:MGI:2140991]	1
100763	Ube3c	ubiquitin protein ligase E3C [Source:MGI Symbol;Acc:MGI:2140998]	1
100764	Rita1	RBPJ interacting and tubulin associated 1 [Source:MGI Symbol;Acc:MGI:1922021]	1
100859931	Gm20604	predicted gene 20604 [Source:MGI Symbol;Acc:MGI:5305180]	1
100900	Hscb	HscB iron-sulfur cluster co-chaperone [Source:MGI Symbol;Acc:MGI:2141135]	1
100910	Chpf2	chondroitin polymerizing factor 2 [Source:MGI Symbol;Acc:MGI:1917522]	1
100952	Emilin1	elastin microfibril interfacer 1 [Source:MGI Symbol;Acc:MGI:1926189]	1
100986	Akap9	A kinase (PRKA) anchor protein (yotiao) 9 [Source:MGI Symbol;Acc:MGI:2178217]	1
101023	Zfp513	zinc finger protein 513 [Source:MGI Symbol;Acc:MGI:2141255]	1
101095	Zfp282	zinc finger protein 282 [Source:MGI Symbol;Acc:MGI:2141413]	1
101113	Snx21	sorting nexin family member 21 [Source:MGI Symbol;Acc:MGI:1917729]	1
101118	Tmem168	transmembrane protein 168 [Source:MGI Symbol;Acc:MGI:1921794]	1
101122	Rpusd3	RNA pseudouridylate synthase domain containing 3 [Source:MGI Symbol;Acc:MGI:2141440]	1
101148	Bmt2	base methyltransferase of 25S rRNA 2 [Source:MGI Symbol;Acc:MGI:2141466]	1
101187	Parp11	poly (ADP-ribose) polymerase family, member 11 [Source:MGI Symbol;Acc:MGI:2141505]	1
101206	Tada3	transcriptional adaptor 3 [Source:MGI Symbol;Acc:MGI:1915724]	1
101214	Tra2a	transformer 2 alpha homolog (Drosophila) [Source:MGI Symbol;Acc:MGI:1933972]	1
101240	Wdr91	WD repeat domain 91 [Source:MGI Symbol;Acc:MGI:2141558]	1
101314	Brk1	BRICK1, SCAR/WAVE actin-nucleating complex subunit [Source:MGI Symbol;Acc:MGI:1915406]	1
101351	Eogt	EGF domain-specific O-linked N-acetylglucosamine (GlcNAc) transferase [Source:MGI Symbol;Acc:MGI:2141669]	1
101437	Dhx32	DEAH (Asp-Glu-Ala-His) box polypeptide 32 [Source:MGI Symbol;Acc:MGI:2141813]	1
101471	Phrf1	PHD and ring finger domains 1 [Source:MGI Symbol;Acc:MGI:2141847]	1
101476	Plekha1	pleckstrin homology domain containing, family A (phosphoinositide binding specific) member 1 [Source:MGI Symbol;Acc:MGI:2442213]	1
101489	Ric8a	RIC8 guanine nucleotide exchange factor A [Source:MGI Symbol;Acc:MGI:2141866]	1
101497	Plekhg2	pleckstrin homology domain containing, family G (with RhoGef domain) member 2 [Source:MGI Symbol;Acc:MGI:2141874]	1
101540	Prkd2	protein kinase D2 [Source:MGI Symbol;Acc:MGI:2141917]	1
101565	Ccp110	centriolar coiled coil protein 110 [Source:MGI Symbol;Acc:MGI:2141942]	1
101568	Vrk3	vaccinia related kinase 3 [Source:MGI Symbol;Acc:MGI:2182465]	1
101592	Efl1	elongation factor like GPTase 1 [Source:MGI Symbol;Acc:MGI:2141969]	1
[truncated: 5,326 more rows]
